# Supplementary material for: A cryptic pocket in Ebola VP35 allosterically controls RNA binding
Source: Nat Commun. 2022 Apr 27;13:2269. doi: 10.1038/s41467-022-29927-9 (PMC9046395; doi:10.1038/s41467-022-29927-9)
Supplement: Supplementary file 7 — Source Data [file 41467_2022_29927_MOESM7_ESM.xlsx]

## Sheet: f3d.csv
	Unnamed: 0	Pocket Opening	Rotamer	ftotal	color	pos
0	0	0	0	0.0511992	#323232	-0.125
1	1	0	1	0.537425	#323232	0.875
2	2	0	2	0.411376	#323232	1.875
3	3	0	0	0.0487299	#323232	-0.125
4	4	0	1	0.537522	#323232	0.875
5	5	0	2	0.413748	#323232	1.875
6	6	0	0	0.0432557	#323232	-0.125
7	7	0	1	0.550112	#323232	0.875
8	8	0	2	0.406632	#323232	1.875
9	9	0	0	0.0470241	#323232	-0.125
10	10	0	1	0.548585	#323232	0.875
11	11	0	2	0.40439	#323232	1.875
12	12	0	0	0.0468441	#323232	-0.125
13	13	0	1	0.551318	#323232	0.875
14	14	0	2	0.401838	#323232	1.875
15	15	0	0	0.0459678	#323232	-0.125
16	16	0	1	0.560663	#323232	0.875
17	17	0	2	0.393369	#323232	1.875
18	18	0	0	0.0527898	#323232	-0.125
19	19	0	1	0.542636	#323232	0.875
20	20	0	2	0.404575	#323232	1.875
21	21	0	0	0.0457084	#323232	-0.125
22	22	0	1	0.547828	#323232	0.875
23	23	0	2	0.406464	#323232	1.875
24	24	0	0	0.0481304	#323232	-0.125
25	25	0	1	0.562935	#323232	0.875
26	26	0	2	0.388934	#323232	1.875
27	27	0	0	0.0485359	#323232	-0.125
28	28	0	1	0.536104	#323232	0.875
29	29	0	2	0.41536	#323232	1.875
30	30	0	0	0.0489426	#323232	-0.125
31	31	0	1	0.547654	#323232	0.875
32	32	0	2	0.403404	#323232	1.875
33	33	0	0	0.048786	#323232	-0.125
34	34	0	1	0.559518	#323232	0.875
35	35	0	2	0.391696	#323232	1.875
36	36	0	0	0.0437988	#323232	-0.125
37	37	0	1	0.542577	#323232	0.875
38	38	0	2	0.413624	#323232	1.875
39	39	0	0	0.0462897	#323232	-0.125
40	40	0	1	0.565701	#323232	0.875
41	41	0	2	0.38801	#323232	1.875
42	42	0	0	0.058717	#323232	-0.125
43	43	0	1	0.533431	#323232	0.875
44	44	0	2	0.407852	#323232	1.875
45	45	0	0	0.0487339	#323232	-0.125
46	46	0	1	0.53688	#323232	0.875
47	47	0	2	0.414386	#323232	1.875
48	48	0	0	0.0478949	#323232	-0.125
49	49	0	1	0.550772	#323232	0.875
50	50	0	2	0.401333	#323232	1.875
51	51	0	0	0.0473928	#323232	-0.125
52	52	0	1	0.558741	#323232	0.875
53	53	0	2	0.393867	#323232	1.875
54	54	0	0	0.0484734	#323232	-0.125
55	55	0	1	0.546224	#323232	0.875
56	56	0	2	0.405303	#323232	1.875
57	57	0	0	0.0499057	#323232	-0.125
58	58	0	1	0.546644	#323232	0.875
59	59	0	2	0.40345	#323232	1.875
60	60	0	0	0.0484227	#323232	-0.125
61	61	0	1	0.543392	#323232	0.875
62	62	0	2	0.408186	#323232	1.875
63	63	0	0	0.0496221	#323232	-0.125
64	64	0	1	0.538201	#323232	0.875
65	65	0	2	0.412177	#323232	1.875
66	66	0	0	0.0504251	#323232	-0.125
67	67	0	1	0.539483	#323232	0.875
68	68	0	2	0.410092	#323232	1.875
69	69	0	0	0.0508919	#323232	-0.125
70	70	0	1	0.532415	#323232	0.875
71	71	0	2	0.416694	#323232	1.875
72	72	0	0	0.0492971	#323232	-0.125
73	73	0	1	0.524318	#323232	0.875
74	74	0	2	0.426385	#323232	1.875
75	75	1	0	0.0025119	#1f77b4	0.125
76	76	1	1	0.736884	#1f77b4	1.125
77	77	1	2	0.260604	#1f77b4	2.125
78	78	1	0	0.00141006	#1f77b4	0.125
79	79	1	1	0.719444	#1f77b4	1.125
80	80	1	2	0.279146	#1f77b4	2.125
81	81	1	0	0.0021686	#1f77b4	0.125
82	82	1	1	0.7386	#1f77b4	1.125
83	83	1	2	0.259231	#1f77b4	2.125
84	84	1	0	0.00184104	#1f77b4	0.125
85	85	1	1	0.746062	#1f77b4	1.125
86	86	1	2	0.252097	#1f77b4	2.125
87	87	1	0	0.00253037	#1f77b4	0.125
88	88	1	1	0.728451	#1f77b4	1.125
89	89	1	2	0.269018	#1f77b4	2.125
90	90	1	0	0.00151746	#1f77b4	0.125
91	91	1	1	0.725878	#1f77b4	1.125
92	92	1	2	0.272605	#1f77b4	2.125
93	93	1	0	0.00188787	#1f77b4	0.125
94	94	1	1	0.716818	#1f77b4	1.125
95	95	1	2	0.281294	#1f77b4	2.125
96	96	1	0	0.00272049	#1f77b4	0.125
97	97	1	1	0.739933	#1f77b4	1.125
98	98	1	2	0.257347	#1f77b4	2.125
99	99	1	0	0.00176776	#1f77b4	0.125
100	100	1	1	0.724062	#1f77b4	1.125
101	101	1	2	0.27417	#1f77b4	2.125
102	102	1	0	0.00152502	#1f77b4	0.125
103	103	1	1	0.719993	#1f77b4	1.125
104	104	1	2	0.278482	#1f77b4	2.125
105	105	1	0	0.00247686	#1f77b4	0.125
106	106	1	1	0.725048	#1f77b4	1.125
107	107	1	2	0.272476	#1f77b4	2.125
108	108	1	0	0.00151305	#1f77b4	0.125
109	109	1	1	0.733263	#1f77b4	1.125
110	110	1	2	0.265224	#1f77b4	2.125
111	111	1	0	0.00101689	#1f77b4	0.125
112	112	1	1	0.731143	#1f77b4	1.125
113	113	1	2	0.26784	#1f77b4	2.125
114	114	1	0	0.00117613	#1f77b4	0.125
115	115	1	1	0.743232	#1f77b4	1.125
116	116	1	2	0.255592	#1f77b4	2.125
117	117	1	0	0.00165076	#1f77b4	0.125
118	118	1	1	0.733754	#1f77b4	1.125
119	119	1	2	0.264595	#1f77b4	2.125
120	120	1	0	0.00471116	#1f77b4	0.125
121	121	1	1	0.724587	#1f77b4	1.125
122	122	1	2	0.270701	#1f77b4	2.125
123	123	1	0	0.00184709	#1f77b4	0.125
124	124	1	1	0.721083	#1f77b4	1.125
125	125	1	2	0.27707	#1f77b4	2.125
126	126	1	0	0.00124804	#1f77b4	0.125
127	127	1	1	0.743337	#1f77b4	1.125
128	128	1	2	0.255415	#1f77b4	2.125
129	129	1	0	0.00227784	#1f77b4	0.125
130	130	1	1	0.709652	#1f77b4	1.125
131	131	1	2	0.288071	#1f77b4	2.125
132	132	1	0	0.0028599	#1f77b4	0.125
133	133	1	1	0.721538	#1f77b4	1.125
134	134	1	2	0.275602	#1f77b4	2.125
135	135	1	0	0.00178199	#1f77b4	0.125
136	136	1	1	0.72401	#1f77b4	1.125
137	137	1	2	0.274208	#1f77b4	2.125
138	138	1	0	0.00102925	#1f77b4	0.125
139	139	1	1	0.742585	#1f77b4	1.125
140	140	1	2	0.256385	#1f77b4	2.125
141	141	1	0	0.00148619	#1f77b4	0.125
142	142	1	1	0.71949	#1f77b4	1.125
143	143	1	2	0.279023	#1f77b4	2.125
144	144	1	0	0.00217287	#1f77b4	0.125
145	145	1	1	0.725551	#1f77b4	1.125
146	146	1	2	0.272276	#1f77b4	2.125
147	147	1	0	0.00127811	#1f77b4	0.125
148	148	1	1	0.735553	#1f77b4	1.125
149	149	1	2	0.263169	#1f77b4	2.125

## Sheet: f4c.csv
	Unnamed: 0	sampleID	[DTNB] (µM)	mean obs k0 (s^-1)	mean obs k1 (s^-1)	mean obs k2 (s^-1)	mean obs k3 (s^-1)	std dev k0	std dev k1	std dev k2	std dev k3	Residue, rate	fit kop (s^-1)	fit kcl (s^-1)	fit kint (s^-1)	Residue, rate.1	fit Kop/cl	fit kint (s^-1).1	fit y-int
0	0	wild type VP35 IID	100	9.55511	0.253136	0.0104225	0.0307052	1.20766	0.0484135	0.000114992	0.00526753	WT C307, k1	2.40294	5.81755	0.0106309	WT C275, k1	0.21537	0.21537	6.65424
1	1	wild type VP35 IID	250	19.0899	0.594852	0.014129	0.0419852	0.551853	0.00811873	0.000210381	0.00107389	WT C326, k3	0.00622588	0.00622588	0.0302817	WT C247, k3	0.0296081	90.1062	0.374491
2	2	wild type VP35 IID	500	31.7145	0.951451	0.0186739	0.0528577	1.91425	0.000468837	0.000243151	0.000660367
3	3	wild type VP35 IID	1000	52.0682	1.35075	0.0249374	0.0672877	1.30576	0.0178944	0.000104676	0.00106361

## Sheet: f4d.csv
	Unnamed: 0	sampleID	[DTNB] (µM)	mean obs k0 (s^-1)	mean obs k1 (s^-1)	std dev k0	std dev k1	Residue, rate	Fit param 0	Fit Param 1	Fit Param 2
0	0	C247S/C275S VP35 IID	100	0.289996	0.0131729	0.00900368	0.00039628	Parameter	fit Kop/cl	fit kint (s^-1)	fit y-int
1	1	C247S/C275S VP35 IID	500	0.654914	0.0173981	0.121568	0.0012205	C247S/C275S C307, k0	1.6702202373447836	13.085317778554364	0.02210193757087359
2	2	C247S/C275S VP35 IID	1000	1.0289	0.0235047	0.0665635	0.00140836	Parameter	fit kop (s^-1)	fit kcl (s^-1)	fit kint (s^-1)
3	3							C247S/C275S C326, k1	0.00036189523657925417	0.03180423034208639	0.011886653840457615

## Sheet: f5a.csv
	Unnamed: 0	sampleID	[DTNB] (µM)	mean obs k1 (s^-1)	mean obs k3 (s^-1)	std dev k1	std dev k3	Residue, rate	fit kop (s^-1)	fit kcl (s^-1)	fit kint (s^-1)	Residue, rate.1	fit Kop/cl	fit kint (s^-1).1	fit y-int
0	0	wild type VP35 IID	100	0.253136	0.0307052	0.0484135	0.00526753	WT C307, k1	2.40294	5.81755	0.0106309	A291P C296, k1	0.0238432	0.0238432	1.91639e-06
1	1	wild type VP35 IID	250	0.594852	0.0419852	0.00811873	0.00107389	WT C326, k3	0.00622588	0.00622588	0.0302817	A291P C315, k3	4.07773e-05	4.07773e-05	0.000113643
2	2	wild type VP35 IID	500	0.951451	0.0528577	0.000468837	0.000660367
3	3	wild type VP35 IID	1000	1.35075	0.0672877	0.0178944	0.00106361
4	4	A291P VP35 IID	100	0.0601217	0.000159035	0.00389853	1.50666e-05
5	5	A291P VP35 IID	250	0.13174	0.000142899	0.0115318	7.01881e-06
6	6	A291P VP35 IID	500	0.28879	2.61428e-05	0.00910778	9.26075e-06

## Sheet: f5b.csv
	Unnamed: 0	Sample ID	[Protein] (M)	Mean Normalized Anisotropy (arb. units)	Std Dev Normalized Anisotropy	Fit Sample	Fit Ka (M^-1)	max anisotropy	free RNA anisotropy
0	0	VP35 IID 25mer	9.93333e-05	0.975775	0.00299268	VP35 IID 25mer	275397	1	-0.0490381
1	1	VP35 IID 25mer	4.96667e-05	0.904112	0.00785608	A291P VP35 IID 25mer	678690	1	0.0376411
2	2	VP35 IID 25mer	2.48333e-05	0.84344	0.00294803
3	3	VP35 IID 25mer	1.24167e-05	0.76664	0.00292296
4	4	VP35 IID 25mer	6.20833e-06	0.670053	0.0104247
5	5	VP35 IID 25mer	3.10417e-06	0.470069	0.0220538
6	6	VP35 IID 25mer	1.55208e-06	0.222188	0.0476092
7	7	VP35 IID 25mer	7.76042e-07	0.0683037	0.0168132
8	8	VP35 IID 25mer	3.88021e-07	0.0283903	0.00928631
9	9	VP35 IID 25mer	1.9401e-07	0.0151323	0.00965313
10	10	VP35 IID 25mer	9.70052e-08	0.00378083	0.0053469
11	11	VP35 IID 25mer	4.85026e-08	1.28251e-06	0.00462741
12	12	A291P VP35 IID 25mer	0.0001	1.03576	0.00282057
13	13	A291P VP35 IID 25mer	5e-05	0.997953	0.00561467
14	14	A291P VP35 IID 25mer	2.5e-05	0.948463	0.00483445
15	15	A291P VP35 IID 25mer	1.25e-05	0.856226	0.00994784
16	16	A291P VP35 IID 25mer	6.25e-06	0.763085	0.00983477
17	17	A291P VP35 IID 25mer	3.125e-06	0.65957	0.0142499
18	18	A291P VP35 IID 25mer	1.5625e-06	0.540443	0.010622
19	19	A291P VP35 IID 25mer	7.8125e-07	0.417543	0.0213778
20	20	A291P VP35 IID 25mer	3.90625e-07	0.283738	0.00771237
21	21	A291P VP35 IID 25mer	1.95313e-07	0.150402	0.00668589
22	22	A291P VP35 IID 25mer	9.76563e-08	0.0757211	0.00250282
23	23	A291P VP35 IID 25mer	4.88281e-08	0.0421764	0.00863169

## Sheet: f6a.csv
	Unnamed: 0	Sample ID	[Protein] (M)	Mean Normalized Anisotropy (arb. units)	Std Dev Normalized Anisotropy	Fit Sample	Fit Ka (M^-1)	max anisotropy	free RNA anisotropy
0	0	VP35 IID 25mer	9.93333e-05	0.975775	0.00299268	VP35 IID 25mer	275396.5002364588	0.9999999734998036	-0.04903814185598849
1	1	VP35 IID 25mer	4.96667e-05	0.904112	0.00785608	TNB-VP35 IID 25mer	fit not reported	fit not reported	fit not reported
2	2	VP35 IID 25mer	2.48333e-05	0.84344	0.00294803	VP35 IID 2nt Overhang	49751.991537592534	1.0000000120972827	-0.0037166785515357066
3	3	VP35 IID 25mer	1.24167e-05	0.76664	0.00292296
4	4	VP35 IID 25mer	6.20833e-06	0.670053	0.0104247
5	5	VP35 IID 25mer	3.10417e-06	0.470069	0.0220538
6	6	VP35 IID 25mer	1.55208e-06	0.222188	0.0476092
7	7	VP35 IID 25mer	7.76042e-07	0.0683037	0.0168132
8	8	VP35 IID 25mer	3.88021e-07	0.0283903	0.00928631
9	9	VP35 IID 25mer	1.9401e-07	0.0151323	0.00965313
10	10	VP35 IID 25mer	9.70052e-08	0.00378083	0.0053469
11	11	VP35 IID 25mer	4.85026e-08	1.28251e-06	0.00462741
12	12	TNB-VP35 IID 25mer	7.73333e-06	0.117955	0.00542027
13	13	TNB-VP35 IID 25mer	3.86667e-06	0.0113438	0.0046337
14	14	TNB-VP35 IID 25mer	1.93333e-06	-0.00943989	0.00266892
15	15	TNB-VP35 IID 25mer	9.66667e-07	-0.00188849	0.00267073
16	16	TNB-VP35 IID 25mer	4.83333e-07	0.00945143	0.00267436
17	17	TNB-VP35 IID 25mer	2.41667e-07	0.0151272	0.00267617
18	18	TNB-VP35 IID 25mer	1.20833e-07	0.0170208	0.00463685
19	19	TNB-VP35 IID 25mer	6.04167e-08	0.0170208	0.00463685
20	20	TNB-VP35 IID 25mer	3.02083e-08	0.0189131	0.00267799
21	21	TNB-VP35 IID 25mer	1.51042e-08	0.0227017	0.00464
22	22	TNB-VP35 IID 25mer	7.55208e-09	0.0151297	0.00708015
23	23	TNB-VP35 IID 25mer	3.77604e-09	0.0245953	0.00267982
24	24	VP35 IID 2nt Overhang	9.2e-05	0.840023	0.00514198
25	25	VP35 IID 2nt Overhang	4.6e-05	0.655135	0.00290766
26	26	VP35 IID 2nt Overhang	2.3e-05	0.534675	0.00573664
27	27	VP35 IID 2nt Overhang	1.15e-05	0.395871	0.00282197
28	28	VP35 IID 2nt Overhang	5.75e-06	0.249444	0.00961229
29	29	VP35 IID 2nt Overhang	2.875e-06	0.0631198	0.00470254
30	30	VP35 IID 2nt Overhang	1.4375e-06	0.0305447	0.00270493
31	31	VP35 IID 2nt Overhang	7.1875e-07	0.0228992	0.00468033
32	32	VP35 IID 2nt Overhang	3.59375e-07	0.0267206	0.0027031
33	33	VP35 IID 2nt Overhang	1.79688e-07	0.0133526	0.00714242
34	34	VP35 IID 2nt Overhang	8.98438e-08	0.0133526	0.00714242
35	35	VP35 IID 2nt Overhang	4.49219e-08	0.0171689	0.00467717

## Sheet: f6b.csv
	Unnamed: 0	Variant	Wavelength (nm)	ellipticity (mDeg)
0	0	C247S/C275S	280	-1.35987
1	1	C247S/C275S	279	-1.35276
2	2	C247S/C275S	278	-1.34355
3	3	C247S/C275S	277	-1.27233
4	4	C247S/C275S	276	-1.31111
5	5	C247S/C275S	275	-1.25912
6	6	C247S/C275S	274	-1.28095
7	7	C247S/C275S	273	-1.21165
8	8	C247S/C275S	272	-1.1995
9	9	C247S/C275S	271	-1.18141
10	10	C247S/C275S	270	-1.1906
11	11	C247S/C275S	269	-1.17791
12	12	C247S/C275S	268	-1.18334
13	13	C247S/C275S	267	-1.10641
14	14	C247S/C275S	266	-1.06666
15	15	C247S/C275S	265	-1.04277
16	16	C247S/C275S	264	-1.04369
17	17	C247S/C275S	263	-1.04357
18	18	C247S/C275S	262	-1.02274
19	19	C247S/C275S	261	-1.08812
20	20	C247S/C275S	260	-1.04803
21	21	C247S/C275S	259	-1.01191
22	22	C247S/C275S	258	-1.02586
23	23	C247S/C275S	257	-1.08135
24	24	C247S/C275S	256	-1.13162
25	25	C247S/C275S	255	-1.21288
26	26	C247S/C275S	254	-1.20538
27	27	C247S/C275S	253	-1.22349
28	28	C247S/C275S	252	-1.33003
29	29	C247S/C275S	251	-1.38869
30	30	C247S/C275S	250	-1.49099
31	31	C247S/C275S	249	-1.59069
32	32	C247S/C275S	248	-1.75021
33	33	C247S/C275S	247	-1.98843
34	34	C247S/C275S	246	-2.26548
35	35	C247S/C275S	245	-2.58729
36	36	C247S/C275S	244	-3.07524
37	37	C247S/C275S	243	-3.5643
38	38	C247S/C275S	242	-4.21499
39	39	C247S/C275S	241	-5.08966
40	40	C247S/C275S	240	-6.12153
41	41	C247S/C275S	239	-7.32768
42	42	C247S/C275S	238	-8.68164
43	43	C247S/C275S	237	-10.4023
44	44	C247S/C275S	236	-12.1559
45	45	C247S/C275S	235	-14.1766
46	46	C247S/C275S	234	-16.5152
47	47	C247S/C275S	233	-18.8342
48	48	C247S/C275S	232	-21.4801
49	49	C247S/C275S	231	-24.1499
50	50	C247S/C275S	230	-27.0683
51	51	C247S/C275S	229	-30.1596
52	52	C247S/C275S	228	-33.2347
53	53	C247S/C275S	227	-36.0065
54	54	C247S/C275S	226	-38.5825
55	55	C247S/C275S	225	-40.7884
56	56	C247S/C275S	224	-42.5719
57	57	C247S/C275S	223	-43.9965
58	58	C247S/C275S	222	-45.0344
59	59	C247S/C275S	221	-45.803
60	60	C247S/C275S	220	-46.2699
61	61	C247S/C275S	219	-46.6622
62	62	C247S/C275S	218	-46.9013
63	63	C247S/C275S	217	-47.1038
64	64	C247S/C275S	216	-47.3971
65	65	C247S/C275S	215	-47.84
66	66	C247S/C275S	214	-48.2912
67	67	C247S/C275S	213	-49.2808
68	68	C247S/C275S	212	-50.8634
69	69	C247S/C275S	211	-53.2227
70	70	C247S/C275S	210	-55.7742
71	71	C247S/C275S	209	-57.7296
72	72	C247S/C275S	208	-58.8975
73	73	C247S/C275S	207	-57.8526
74	74	C247S/C275S	206	-54.3144
75	75	C247S/C275S	205	-47.8323
76	76	C247S/C275S	204	-39.3964
77	77	C247S/C275S	203	-29.0623
78	78	C247S/C275S	202	-15.2646
79	79	C247S/C275S	201	-0.246447
80	80	C247S/C275S	200	18.3323
81	0	TNB-C247S/C275S	280	-1.42093
82	1	TNB-C247S/C275S	279	-1.43468
83	2	TNB-C247S/C275S	278	-1.41469
84	3	TNB-C247S/C275S	277	-1.39909
85	4	TNB-C247S/C275S	276	-1.36981
86	5	TNB-C247S/C275S	275	-1.34285
87	6	TNB-C247S/C275S	274	-1.35061
88	7	TNB-C247S/C275S	273	-1.29528
89	8	TNB-C247S/C275S	272	-1.2772
90	9	TNB-C247S/C275S	271	-1.21711
91	10	TNB-C247S/C275S	270	-1.25473
92	11	TNB-C247S/C275S	269	-1.25042
93	12	TNB-C247S/C275S	268	-1.15649
94	13	TNB-C247S/C275S	267	-1.15394
95	14	TNB-C247S/C275S	266	-1.05902
96	15	TNB-C247S/C275S	265	-1.04308
97	16	TNB-C247S/C275S	264	-1.04527
98	17	TNB-C247S/C275S	263	-1.04043
99	18	TNB-C247S/C275S	262	-1.0568
100	19	TNB-C247S/C275S	261	-1.00412
101	20	TNB-C247S/C275S	260	-1.03745
102	21	TNB-C247S/C275S	259	-0.983366
103	22	TNB-C247S/C275S	258	-0.944922
104	23	TNB-C247S/C275S	257	-0.969704
105	24	TNB-C247S/C275S	256	-1.00248
106	25	TNB-C247S/C275S	255	-1.03395
107	26	TNB-C247S/C275S	254	-1.09618
108	27	TNB-C247S/C275S	253	-1.11612
109	28	TNB-C247S/C275S	252	-1.17198
110	29	TNB-C247S/C275S	251	-1.25578
111	30	TNB-C247S/C275S	250	-1.31779
112	31	TNB-C247S/C275S	249	-1.48535
113	32	TNB-C247S/C275S	248	-1.57458
114	33	TNB-C247S/C275S	247	-1.78218
115	34	TNB-C247S/C275S	246	-2.07467
116	35	TNB-C247S/C275S	245	-2.32501
117	36	TNB-C247S/C275S	244	-2.77624
118	37	TNB-C247S/C275S	243	-3.33305
119	38	TNB-C247S/C275S	242	-3.94944
120	39	TNB-C247S/C275S	241	-4.74862
121	40	TNB-C247S/C275S	240	-5.68377
122	41	TNB-C247S/C275S	239	-6.81606
123	42	TNB-C247S/C275S	238	-8.12595
124	43	TNB-C247S/C275S	237	-9.63512
125	44	TNB-C247S/C275S	236	-11.3411
126	45	TNB-C247S/C275S	235	-13.1298
127	46	TNB-C247S/C275S	234	-15.2018
128	47	TNB-C247S/C275S	233	-17.3708
129	48	TNB-C247S/C275S	232	-19.7846
130	49	TNB-C247S/C275S	231	-22.1201
131	50	TNB-C247S/C275S	230	-24.656
132	51	TNB-C247S/C275S	229	-27.224
133	52	TNB-C247S/C275S	228	-29.5884
134	53	TNB-C247S/C275S	227	-31.8505
135	54	TNB-C247S/C275S	226	-33.8955
136	55	TNB-C247S/C275S	225	-35.6838
137	56	TNB-C247S/C275S	224	-37.2104
138	57	TNB-C247S/C275S	223	-38.5508
139	58	TNB-C247S/C275S	222	-39.4624
140	59	TNB-C247S/C275S	221	-40.259
141	60	TNB-C247S/C275S	220	-40.8004
142	61	TNB-C247S/C275S	219	-41.3678
143	62	TNB-C247S/C275S	218	-41.9737
144	63	TNB-C247S/C275S	217	-42.6258
145	64	TNB-C247S/C275S	216	-43.2257
146	65	TNB-C247S/C275S	215	-44.1371
147	66	TNB-C247S/C275S	214	-45.0219
148	67	TNB-C247S/C275S	213	-46.3097
149	68	TNB-C247S/C275S	212	-48.0821
150	69	TNB-C247S/C275S	211	-50.6201
151	70	TNB-C247S/C275S	210	-53.0742
152	71	TNB-C247S/C275S	209	-55.595
153	72	TNB-C247S/C275S	208	-57.3227
154	73	TNB-C247S/C275S	207	-58.0622
155	74	TNB-C247S/C275S	206	-57.3542
156	75	TNB-C247S/C275S	205	-54.6102
157	76	TNB-C247S/C275S	204	-50.4305
158	77	TNB-C247S/C275S	203	-44.5588
159	78	TNB-C247S/C275S	202	-36.785
160	79	TNB-C247S/C275S	201	-27.3766
161	80	TNB-C247S/C275S	200	-11.7561

## Sheet: SI-f3.csv
	Unnamed: 0	time	Abs 412 nm	residuals	Fit Parameters	Amplitude	fit k0	fit k1	fit k2	fit k3	fit scaling constant
0	0	0.001	0.0580234	-0.0282458		0.0487389	11.2573	0.184811	0.0233295	0.0103188	0.224177
1	1	0.002	0.0285507	0.00177702
2	2	0.003	0.0237225	0.00714936
3	3	0.004	0.0254757	0.00593422
4	4	0.005	0.0252445	0.00669765
5	5	0.006	0.0260609	0.00640762
6	6	0.007	0.027548	0.0054411
7	7	0.008	0.0270189	0.00648509
8	8	0.009	0.0277973	0.00621591
9	9	0.01	0.0271962	0.00732071
10	10	0.011	0.026766	0.00824902
11	11	0.012	0.0269614	0.00854632
12	12	0.013	0.026945	0.00905
13	13	0.014	0.0274176	0.00905936
14	14	0.015	0.0277854	0.00916818
15	15	0.016	0.0275828	0.0098422
16	16	0.017	0.0273388	0.0105525
17	17	0.018	0.0271925	0.01116
18	18	0.019	0.0269069	0.0119017
19	19	0.02	0.0268611	0.0123987
20	20	0.021	0.0267299	0.0129761
21	21	0.022	0.0269757	0.0131717
22	22	0.023	0.027017	0.0135669
23	23	0.024	0.0270561	0.0139595
24	24	0.025	0.0273378	0.0141049
25	25	0.026	0.0272623	0.0146027
26	26	0.027	0.0277985	0.0144842
27	27	0.028	0.0279863	0.0147097
28	28	0.029	0.0283356	0.014769
29	29	0.03	0.0284864	0.0150225
30	30	0.031	0.0289081	0.0150006
31	31	0.032	0.0293132	0.0149909
32	32	0.033	0.0298118	0.0148835
33	33	0.034	0.030398	0.0146841
34	34	0.035	0.0308209	0.0146439
35	35	0.036	0.0313193	0.014524
36	36	0.037	0.031913	0.0143047
37	37	0.038	0.0327918	0.0137963
38	38	0.039	0.0331174	0.0138369
39	39	0.04	0.0335364	0.0137802
40	40	0.041	0.0343314	0.0133436
41	41	0.042	0.0352659	0.0127636
42	42	0.043	0.0358815	0.0124985
43	43	0.044	0.0365582	0.0121687
44	44	0.045	0.0374093	0.0116606
45	45	0.046	0.0382492	0.01116
46	46	0.047	0.0391224	0.0106225
47	47	0.048	0.0398185	0.0102584
48	48	0.049	0.0407771	0.00962813
49	49	0.05	0.0415041	0.00922597
50	50	0.051	0.0427317	0.00831971
51	51	0.052	0.0435912	0.00777812
52	52	0.053	0.0446237	0.00705994
53	53	0.054	0.0449529	0.00704179
54	54	0.055	0.0457566	0.00654574
55	55	0.056	0.0460501	0.00655649
56	56	0.057	0.0465376	0.00637003
57	57	0.058	0.047459	0.00574634
58	58	0.059	0.0482711	0.00522885
59	59	0.06	0.0490328	0.00475849
60	60	0.061	0.0499466	0.00413286
61	61	0.062	0.0508214	0.00354324
62	62	0.063	0.0514836	0.00316302
63	63	0.064	0.0521698	0.00275575
64	64	0.065	0.0530197	0.00218194
65	65	0.066	0.0535291	0.00194555
66	66	0.067	0.0536741	0.00207059
67	67	0.068	0.0540282	0.00198358
68	68	0.069	0.0547372	0.00153894
69	69	0.07	0.0551813	0.00135632
70	70	0.071	0.0559728	0.000823352
71	71	0.072	0.056402	0.000650034
72	72	0.073	0.0568932	0.000412017
73	73	0.074	0.0575853	-2.98e-05
74	74	0.075	0.0584148	-0.000611561
75	75	0.076	0.0591646	-0.00111624
76	76	0.077	0.0595759	-0.00128519
77	77	0.078	0.059863	-0.00133244
78	78	0.079	0.0602325	-0.00146469
79	79	0.08	0.060549	-0.00154647
80	80	0.081	0.0607811	-0.00154637
81	81	0.082	0.061327	-0.00186253
82	82	0.083	0.061689	-0.00199731
83	83	0.084	0.0619667	-0.00205017
84	84	0.085	0.0620093	-0.00187026
85	85	0.086	0.0622773	-0.00191828
86	86	0.087	0.0629185	-0.00234176
87	87	0.088	0.0630528	-0.00226059
88	88	0.089	0.0634902	-0.002485
89	89	0.09	0.063671	-0.00245489
90	90	0.091	0.0637852	-0.00236051
91	91	0.092	0.0642081	-0.00257707
92	92	0.093	0.0644661	-0.00263087
93	93	0.094	0.0648112	-0.002774
94	94	0.095	0.0651193	-0.00288219
95	95	0.096	0.0653782	-0.00294346
96	96	0.097	0.0658807	-0.0032503
97	97	0.098	0.0663187	-0.00349471
98	98	0.099	0.0662608	-0.00324535
99	99	0.1	0.0664614	-0.00325637
100	100	0.101	0.0664031	-0.00301064
101	101	0.102	0.0666494	-0.00307147
102	102	0.103	0.0668171	-0.00305564
103	103	0.104	0.067144	-0.0032009
104	104	0.105	0.0674544	-0.00333167
105	105	0.106	0.0675867	-0.00328614
106	106	0.107	0.0677314	-0.00325495
107	107	0.108	0.0676448	-0.00299425
108	108	0.109	0.0679056	-0.00308291
109	109	0.11	0.0680324	-0.00303925
110	110	0.111	0.0682366	-0.00307486
111	111	0.112	0.0685598	-0.00323124
112	112	0.113	0.0688529	-0.00335922
113	113	0.114	0.0690697	-0.00341271
114	114	0.115	0.0690402	-0.00322154
115	115	0.116	0.0692956	-0.00331694
116	116	0.117	0.0693056	-0.00316867
117	117	0.118	0.0693971	-0.00310357
118	118	0.119	0.0694045	-0.00295604
119	119	0.12	0.0695172	-0.00291533
120	120	0.121	0.0696162	-0.00286259
121	121	0.122	0.0697139	-0.00281014
122	122	0.123	0.0698389	-0.00278648
123	123	0.124	0.0698268	-0.00262731
124	124	0.125	0.069867	-0.00252203
125	125	0.126	0.0700405	-0.00255144
126	126	0.127	0.0702512	-0.00261967
127	127	0.128	0.0704306	-0.002658
128	128	0.129	0.0706545	-0.00274238
129	129	0.13	0.070823	-0.0027727
130	130	0.131	0.0711061	-0.0029191
131	131	0.132	0.0712596	-0.00293726
132	132	0.133	0.0712429	-0.00278676
133	133	0.134	0.0714017	-0.00281303
134	134	0.135	0.0715135	-0.00279367
135	135	0.136	0.0715286	-0.00267907
136	136	0.137	0.0716843	-0.00270623
137	137	0.138	0.0719356	-0.00283048
138	138	0.139	0.071973	-0.0027421
139	139	0.14	0.0720746	-0.0027191
140	140	0.141	0.0721439	-0.00266522
141	141	0.142	0.0721771	-0.00257642
142	142	0.143	0.0722972	-0.00257577
143	143	0.144	0.0723651	-0.00252416
144	144	0.145	0.0726124	-0.00265329
145	145	0.146	0.0727062	-0.00262999
146	146	0.147	0.0727886	-0.00259658
147	147	0.148	0.0728559	-0.00254913
148	148	0.149	0.0728305	-0.00241029
149	149	0.15	0.072923	-0.00239034
150	150	0.151	0.072961	-0.00231718
151	151	0.152	0.0730662	-0.0023123
152	152	0.153	0.0731739	-0.00231104
153	153	0.154	0.0732124	-0.00224171
154	154	0.155	0.0733874	-0.00230992
155	155	0.156	0.0735868	-0.00240359
156	156	0.157	0.0736061	-0.00231832
157	157	0.158	0.0737259	-0.00233461
158	158	0.159	0.0737421	-0.00224827
159	159	0.16	0.0737745	-0.00217912
160	160	0.161	0.0738843	-0.00218851
161	161	0.162	0.0740052	-0.00221001
162	162	0.163	0.074124	-0.00223033
163	163	0.164	0.0743083	-0.00231714
164	164	0.165	0.0744201	-0.00233241
165	165	0.166	0.0745255	-0.00234239
166	166	0.167	0.0745632	-0.00228549
167	167	0.168	0.0745968	-0.00222545
168	168	0.169	0.074625	-0.00216101
169	169	0.17	0.0747049	-0.0021491
170	170	0.171	0.0749084	-0.00226177
171	171	0.172	0.0749648	-0.00222819
172	172	0.173	0.0750221	-0.00219649
173	173	0.174	0.0751081	-0.00219426
174	174	0.175	0.0750865	-0.00208533
175	175	0.176	0.0751679	-0.0020803
176	176	0.177	0.0752209	-0.00204772
177	177	0.178	0.0753621	-0.00210419
178	178	0.179	0.0754727	-0.00213089
179	179	0.18	0.075577	-0.00215209
180	180	0.181	0.0757198	-0.00221265
181	181	0.182	0.0757774	-0.00218875
182	182	0.183	0.075708	-0.00203872
183	183	0.184	0.0756806	-0.00193144
184	184	0.185	0.0756719	-0.00184362
185	185	0.186	0.075575	-0.00166846
186	186	0.187	0.0757713	-0.00178719
187	187	0.188	0.0758728	-0.00181184
188	188	0.189	0.0759578	-0.0018208
189	189	0.19	0.0761005	-0.00188818
190	190	0.191	0.0761446	-0.00185769
191	191	0.192	0.0761802	-0.00181946
192	192	0.193	0.0761877	-0.00175377
193	193	0.194	0.0762821	-0.00177566
194	194	0.195	0.0763198	-0.00174162
195	195	0.196	0.0764783	-0.00182908
196	196	0.197	0.0766706	-0.00195098
197	197	0.198	0.0766887	-0.00189938
198	198	0.199	0.0765731	-0.00171469
199	199	0.2	0.076751	-0.00182422
200	200	0.201	0.0768128	-0.00181832
201	201	0.202	0.0767603	-0.00169868
202	202	0.203	0.0768287	-0.00170065
203	203	0.204	0.076924	-0.00173013
204	204	0.205	0.0771633	-0.00190428
205	205	0.206	0.0771696	-0.00184601
206	206	0.207	0.0772021	-0.00181445
207	207	0.208	0.0772284	-0.00177741
208	208	0.209	0.0773951	-0.00188138
209	209	0.21	0.0774018	-0.00182588
210	210	0.211	0.0774904	-0.00185285
211	211	0.212	0.0775677	-0.00186914
212	212	0.213	0.0777333	-0.00197429
213	213	0.214	0.0777785	-0.00195961
214	214	0.215	0.0779111	-0.00203281
215	215	0.216	0.0778531	-0.00191604
216	216	0.217	0.0778793	-0.00188401
217	217	0.218	0.0778879	-0.00183487
218	218	0.219	0.0779886	-0.0018784
219	219	0.22	0.0780608	-0.00189397
220	220	0.221	0.0780366	-0.00181368
221	221	0.222	0.0781908	-0.00191219
222	222	0.223	0.0782092	-0.00187555
223	223	0.224	0.0783183	-0.00193001
224	224	0.225	0.0783284	-0.00188599
225	225	0.226	0.0783285	-0.00183253
226	226	0.227	0.0784466	-0.00189746
227	227	0.228	0.0785351	-0.00193337
228	228	0.229	0.07865	-0.0019961
229	229	0.23	0.0787066	-0.00200096
230	230	0.231	0.0787953	-0.00203847
231	231	0.232	0.0788456	-0.00203802
232	232	0.233	0.0788524	-0.00199454
233	233	0.234	0.0788137	-0.00190594
234	234	0.235	0.0788238	-0.00186659
235	235	0.236	0.0789082	-0.00190207
236	236	0.237	0.0789994	-0.00194468
237	237	0.238	0.0791142	-0.0020114
238	238	0.239	0.079163	-0.00201252
239	239	0.24	0.0792492	-0.00205143
240	240	0.241	0.0792597	-0.00201505
241	241	0.242	0.079357	-0.00206598
242	242	0.243	0.0793809	-0.00204383
243	243	0.244	0.0793464	-0.00196365
244	244	0.245	0.0794152	-0.00198719
245	245	0.246	0.079488	-0.0020152
246	246	0.247	0.079563	-0.0020458
247	247	0.248	0.0796445	-0.00208315
248	248	0.249	0.0795852	-0.00198022
249	249	0.25	0.0797205	-0.00207217
250	250	0.251	0.0797725	-0.00208126
251	251	0.252	0.0797333	-0.0019995
252	252	0.253	0.0798023	-0.00202633
253	253	0.254	0.0798384	-0.00202048
254	254	0.255	0.0799236	-0.00206422
255	255	0.256	0.0799347	-0.00203421
256	256	0.257	0.079937	-0.00199572
257	257	0.258	0.0800018	-0.00202002
258	258	0.259	0.080091	-0.00206918
259	259	0.26	0.0799894	-0.00192776
260	260	0.261	0.0801579	-0.00205679
261	261	0.262	0.0801973	-0.00205718
262	262	0.263	0.0802629	-0.0020839
263	263	0.264	0.080256	-0.00203858
264	264	0.265	0.080263	-0.00200741
265	265	0.266	0.0803883	-0.00209486
266	266	0.267	0.0803742	-0.00204326
267	267	0.268	0.0803474	-0.00197924
268	268	0.269	0.0803757	-0.00197071
269	269	0.27	0.0804472	-0.00200556
270	270	0.271	0.0804835	-0.00200551
271	271	0.272	0.0805261	-0.00201208
272	272	0.273	0.0805916	-0.00204192
273	273	0.274	0.0807324	-0.00214728
274	274	0.275	0.0807084	-0.00208808
275	275	0.276	0.0807342	-0.002079
276	276	0.277	0.080719	-0.0020292
277	277	0.278	0.0808232	-0.00209911
278	278	0.279	0.0809158	-0.00215765
279	279	0.28	0.0808903	-0.00209843
280	280	0.281	0.080961	-0.00213559
281	281	0.282	0.0809578	-0.00209915
282	282	0.283	0.0809664	-0.00207468
283	283	0.284	0.0809313	-0.00200688
284	284	0.285	0.0809644	-0.00200753
285	285	0.286	0.0810269	-0.00203777
286	286	0.287	0.0810759	-0.00205483
287	287	0.288	0.0810745	-0.00202167
288	288	0.289	0.0811544	-0.00207006
289	289	0.29	0.0811365	-0.00202091
290	290	0.291	0.0811461	-0.0019995
291	291	0.292	0.0811293	-0.00195187
292	292	0.293	0.0812262	-0.00201829
293	293	0.294	0.0812872	-0.00204895
294	294	0.295	0.0813086	-0.00204024
295	295	0.296	0.0813526	-0.00205435
296	296	0.297	0.0813691	-0.00204124
297	297	0.298	0.0814603	-0.00210298
298	298	0.299	0.0813786	-0.00199208
299	299	0.3	0.0813816	-0.00196612
300	300	0.301	0.0814023	-0.00195806
301	301	0.302	0.0814569	-0.00198407
302	302	0.303	0.0815148	-0.00201365
303	303	0.304	0.0815421	-0.00201273
304	304	0.305	0.0815668	-0.00200946
305	305	0.306	0.0816311	-0.00204605
306	306	0.307	0.0815996	-0.00198702
307	307	0.308	0.081577	-0.00193701
308	308	0.309	0.0816675	-0.00200036
309	309	0.31	0.0815872	-0.00189311
310	310	0.311	0.08172	-0.00199914
311	311	0.312	0.081788	-0.00204057
312	312	0.313	0.0818365	-0.0020626
313	313	0.314	0.0818586	-0.0020585
314	314	0.315	0.0817945	-0.00196836
315	315	0.316	0.081735	-0.00188303
316	316	0.317	0.0817408	-0.00186313
317	317	0.318	0.0818699	-0.00196671
318	318	0.319	0.0817672	-0.00183863
319	319	0.32	0.0818073	-0.00185356
320	320	0.321	0.0819626	-0.00198392
321	321	0.322	0.0818863	-0.00188284
322	322	0.323	0.0819891	-0.0019609
323	323	0.324	0.0818568	-0.00180409
324	324	0.325	0.0819428	-0.00186578
325	325	0.326	0.0819531	-0.00185189
326	326	0.327	0.0819701	-0.00184489
327	327	0.328	0.0819962	-0.00184717
328	328	0.329	0.0821232	-0.0019505
329	329	0.33	0.0821788	-0.00198253
330	330	0.331	0.0821279	-0.00190821
331	331	0.332	0.0820587	-0.00181575
332	332	0.333	0.0820896	-0.00182365
333	333	0.334	0.0820595	-0.00177055
334	334	0.335	0.0821618	-0.00185003
335	335	0.336	0.0821021	-0.00176772
336	336	0.337	0.0822148	-0.0018579
337	337	0.338	0.0822579	-0.0018786
338	338	0.339	0.0822587	-0.00185716
339	339	0.34	0.0822724	-0.00184874
340	340	0.341	0.0822011	-0.00175548
341	341	0.342	0.082222	-0.00175461
342	342	0.343	0.0822652	-0.00177607
343	343	0.344	0.0822601	-0.00174938
344	344	0.345	0.0824262	-0.00189409
345	345	0.346	0.0825123	-0.00195894
346	346	0.347	0.0823825	-0.0018079
347	347	0.348	0.0824052	-0.00180956
348	348	0.349	0.08236	-0.0017434
349	349	0.35	0.0823629	-0.00172549
350	350	0.351	0.0822697	-0.00161163
351	351	0.352	0.0824453	-0.00176669
352	352	0.353	0.082451	-0.00175194
353	353	0.354	0.0824632	-0.00174379
354	354	0.355	0.0825426	-0.00180301
355	355	0.356	0.0825078	-0.00174811
356	356	0.357	0.082519	-0.00173931
357	357	0.358	0.0825757	-0.00177618
358	358	0.359	0.082504	-0.00168473
359	359	0.36	0.0825131	-0.00167421
360	360	0.361	0.0826487	-0.00179025
361	361	0.362	0.0827559	-0.00187797
362	362	0.363	0.0827901	-0.00189289
363	363	0.364	0.0827393	-0.00182286
364	364	0.365	0.0826755	-0.00173994
365	365	0.366	0.0826514	-0.00169685
366	366	0.367	0.0826221	-0.00164865
367	367	0.368	0.0826395	-0.00164726
368	368	0.369	0.0826723	-0.00166131
369	369	0.37	0.0827826	-0.00175298
370	370	0.371	0.0827257	-0.00167762
371	371	0.372	0.0827282	-0.00166173
372	372	0.373	0.0827683	-0.00168349
373	373	0.374	0.0827439	-0.00164085
374	374	0.375	0.0828578	-0.00173663
375	375	0.376	0.0827991	-0.00165989
376	376	0.377	0.0828519	-0.00169476
377	377	0.378	0.0829259	-0.00175089
378	378	0.379	0.0829553	-0.00176253
379	379	0.38	0.0829215	-0.00171105
380	380	0.381	0.082919	-0.00169089
381	381	0.382	0.0828104	-0.00156481
382	382	0.383	0.0828984	-0.00163537
383	383	0.384	0.082891	-0.0016107
384	384	0.385	0.0828884	-0.00159082
385	385	0.386	0.0828258	-0.001511
386	386	0.387	0.0830312	-0.00169934
387	387	0.388	0.0829452	-0.0015964
388	388	0.389	0.0829566	-0.00159083
389	389	0.39	0.0828904	-0.00150782
390	390	0.391	0.0828913	-0.00149187
391	391	0.392	0.0829322	-0.00151613
392	392	0.393	0.082897	-0.00146427
393	393	0.394	0.0828738	-0.00142454
394	394	0.395	0.0830468	-0.00158105
395	395	0.396	0.0830111	-0.00152896
396	396	0.397	0.0829908	-0.00149238
397	397	0.398	0.0830165	-0.00150179
398	398	0.399	0.0829802	-0.00144933
399	399	0.4	0.082978	-0.00143107
400	400	0.401	0.0829975	-0.00143448
401	401	0.402	0.0829913	-0.00141231
402	402	0.403	0.0830581	-0.00146329
403	403	0.404	0.0831622	-0.00155154
404	404	0.405	0.0831011	-0.00147462
405	405	0.406	0.0831528	-0.00151064
406	406	0.407	0.0831139	-0.00145609
407	407	0.408	0.0831375	-0.00146417
408	408	0.409	0.0831601	-0.00147126
409	409	0.41	0.0832375	-0.00153316
410	410	0.411	0.0832708	-0.00155113
411	411	0.412	0.083251	-0.00151603
412	412	0.413	0.0833486	-0.00159832
413	413	0.414	0.0832805	-0.00151507
414	414	0.415	0.0833843	-0.00160374
415	415	0.416	0.0833484	-0.00155277
416	416	0.417	0.0832701	-0.00145943
417	417	0.418	0.083295	-0.0014694
418	418	0.419	0.0832867	-0.00144623
419	419	0.42	0.0833503	-0.00149491
420	420	0.421	0.0833681	-0.00149802
421	421	0.422	0.0833637	-0.00147884
422	422	0.423	0.0833969	-0.00149737
423	423	0.424	0.0833631	-0.00144899
424	424	0.425	0.0833255	-0.00139679
425	425	0.426	0.083388	-0.00144477
426	426	0.427	0.0834131	-0.00145541
427	427	0.428	0.0834249	-0.00145279
428	428	0.429	0.0834341	-0.00144764
429	429	0.43	0.0835094	-0.00150863
430	430	0.431	0.0834695	-0.0014545
431	431	0.432	0.0834536	-0.00142434
432	432	0.433	0.0833833	-0.00133991
433	433	0.434	0.0834824	-0.0014249
434	434	0.435	0.0834697	-0.00139814
435	435	0.436	0.0835291	-0.00144352
436	436	0.437	0.0836057	-0.00150616
437	437	0.438	0.0835476	-0.0014342
438	438	0.439	0.0836681	-0.00154079
439	439	0.44	0.0836752	-0.00153406
440	440	0.441	0.0835395	-0.00138456
441	441	0.442	0.083639	-0.00147036
442	442	0.443	0.0836506	-0.00146828
443	443	0.444	0.0836622	-0.00146618
444	444	0.445	0.0836987	-0.00148906
445	445	0.446	0.0837861	-0.00156288
446	446	0.447	0.0835617	-0.00132503
447	447	0.448	0.0837184	-0.00146823
448	448	0.449	0.0836216	-0.00135794
449	449	0.45	0.0836116	-0.00133461
450	450	0.451	0.0836599	-0.00136955
451	451	0.452	0.0836398	-0.00133612
452	452	0.453	0.0837031	-0.00138612
453	453	0.454	0.0837676	-0.0014374
454	454	0.455	0.08374	-0.00139656
455	455	0.456	0.0837633	-0.00140678
456	456	0.457	0.0837271	-0.00135745
457	457	0.458	0.0837093	-0.00132655
458	458	0.459	0.0838016	-0.00140581
459	459	0.46	0.0837443	-0.00133546
460	460	0.461	0.0838653	-0.00144352
461	461	0.462	0.083834	-0.00139928
462	462	0.463	0.0838581	-0.00141044
463	463	0.464	0.0837405	-0.00128005
464	464	0.465	0.0838338	-0.00136044
465	465	0.466	0.0837288	-0.0012427
466	466	0.467	0.0837896	-0.00129072
467	467	0.468	0.0838176	-0.00130602
468	468	0.469	0.0837279	-0.00120358
469	469	0.47	0.0838061	-0.00126912
470	470	0.471	0.0838376	-0.00128799
471	471	0.472	0.0838293	-0.00126713
472	472	0.473	0.0838405	-0.00126569
473	473	0.474	0.0839594	-0.0013721
474	474	0.475	0.0838659	-0.00126606
475	475	0.476	0.0838971	-0.00128479
476	476	0.477	0.0839829	-0.00135818
477	477	0.478	0.0839886	-0.00135145
478	478	0.479	0.0839473	-0.00129779
479	479	0.48	0.0839361	-0.0012742
480	480	0.481	0.0839039	-0.00122974
481	481	0.482	0.0838766	-0.00119009
482	482	0.483	0.0838782	-0.00117947
483	483	0.484	0.0837727	-0.00106175
484	484	0.485	0.0838986	-0.00117542
485	485	0.486	0.0840191	-0.00128374
486	486	0.487	0.083918	-0.00117052
487	487	0.488	0.0839529	-0.00119322
488	488	0.489	0.0838944	-0.00112269
489	489	0.49	0.083874	-0.00109018
490	490	0.491	0.0839374	-0.00114149
491	491	0.492	0.0839062	-0.00109831
492	492	0.493	0.0839392	-0.00111928
493	493	0.494	0.0840555	-0.00122368
494	494	0.495	0.0840809	-0.00123714
495	495	0.496	0.0839932	-0.00113752
496	496	0.497	0.0839767	-0.00110906
497	497	0.498	0.083922	-0.00104252
498	498	0.499	0.0839286	-0.00103732
499	499	0.5	0.0839084	-0.00100521
500	500	0.501	0.0839968	-0.00108191
501	501	0.502	0.084016	-0.00108931
502	502	0.503	0.0840078	-0.00106936
503	503	0.504	0.0841154	-0.00116521
504	504	0.505	0.0840645	-0.00110265
505	505	0.506	0.0839982	-0.0010246
506	506	0.507	0.0840332	-0.00104799
507	507	0.508	0.0840237	-0.00102686
508	508	0.509	0.0840368	-0.00102833
509	509	0.51	0.08415	-0.0011299
510	510	0.511	0.0841627	-0.00113101
511	511	0.512	0.0841107	-0.00106752
512	512	0.513	0.0841699	-0.00111516
513	513	0.514	0.0840475	-0.000981239
514	514	0.515	0.0840504	-0.000972648
515	515	0.516	0.0839709	-0.000881739
516	516	0.517	0.0840984	-0.000997783
517	517	0.518	0.0841894	-0.00107735
518	518	0.519	0.0841769	-0.00105338
519	519	0.52	0.0842498	-0.00111495
520	520	0.521	0.0841901	-0.00104389
521	521	0.522	0.0842707	-0.00111308
522	522	0.523	0.0842242	-0.00105524
523	523	0.524	0.0841848	-0.00100454
524	524	0.525	0.0841635	-0.000971946
525	525	0.526	0.0843341	-0.00113128
526	526	0.527	0.0843225	-0.00110845
527	527	0.528	0.0843397	-0.00111443
528	528	0.529	0.0843268	-0.0010903
529	529	0.53	0.0842835	-0.00103574
530	530	0.531	0.0842644	-0.0010055
531	531	0.532	0.0841781	-0.000907957
532	532	0.533	0.0841589	-0.000877608
533	533	0.534	0.0841322	-0.000839848
534	534	0.535	0.0843173	-0.00101375
535	535	0.536	0.0843399	-0.00102529
536	536	0.537	0.0843303	-0.00100464
537	537	0.538	0.0843185	-0.000981727
538	538	0.539	0.0842788	-0.000930947
539	539	0.54	0.0842542	-0.000895327
540	540	0.541	0.0843116	-0.000941723
541	541	0.542	0.0843956	-0.00101471
542	542	0.543	0.0844208	-0.00102894
543	543	0.544	0.0844101	-0.00100722
544	544	0.545	0.084396	-0.000982137
545	545	0.546	0.0844043	-0.000979549
546	546	0.547	0.0843511	-0.000915356
547	547	0.548	0.0843431	-0.000896487
548	548	0.549	0.0843716	-0.000914058
549	549	0.55	0.0843159	-0.000847521
550	550	0.551	0.0842193	-0.000739986
551	551	0.552	0.0843802	-0.000890069
552	552	0.553	0.0843937	-0.000892657
553	553	0.554	0.0843901	-0.000878295
554	554	0.555	0.0844207	-0.00089802
555	555	0.556	0.0843872	-0.000853756
556	556	0.557	0.0843246	-0.000780308
557	557	0.558	0.0843654	-0.000810315
558	558	0.559	0.0844793	-0.000913441
559	559	0.56	0.0845263	-0.000949722
560	560	0.561	0.0845287	-0.00094135
561	561	0.562	0.084603	-0.00100499
562	562	0.563	0.0845089	-0.000900113
563	563	0.564	0.0843654	-0.000745975
564	564	0.565	0.0845009	-0.000870799
565	565	0.566	0.0844064	-0.000765547
566	566	0.567	0.0843312	-0.000679723
567	567	0.568	0.0844196	-0.00075741
568	568	0.569	0.0845486	-0.000875815
569	569	0.57	0.0844728	-0.000789389
570	570	0.571	0.0845041	-0.000810011
571	571	0.572	0.0844424	-0.000737746
572	572	0.573	0.0844646	-0.000749354
573	573	0.574	0.084402	-0.000676148
574	574	0.575	0.0844198	-0.000683372
575	575	0.576	0.0845061	-0.000759138
576	576	0.577	0.0844823	-0.000724786
577	577	0.578	0.0845161	-0.000748065
578	578	0.579	0.0846219	-0.000843306
579	579	0.58	0.0845211	-0.000731949
580	580	0.581	0.0845463	-0.000746642
581	581	0.582	0.0844628	-0.000652715
582	582	0.583	0.084531	-0.000710439
583	583	0.584	0.0845291	-0.000698013
584	584	0.585	0.0844373	-0.000595762
585	585	0.586	0.084478	-0.000625992
586	586	0.587	0.0846245	-0.000762053
587	587	0.588	0.0845005	-0.000627612
588	588	0.589	0.0845059	-0.000622546
589	589	0.59	0.0844926	-0.00059884
590	590	0.591	0.0845109	-0.000606698
591	591	0.592	0.0845699	-0.000655368
592	592	0.593	0.0845813	-0.00065637
593	593	0.594	0.0845968	-0.000661434
594	594	0.595	0.0846035	-0.000657834
595	595	0.596	0.0846893	-0.000733249
596	596	0.597	0.0846432	-0.00067677
597	597	0.598	0.0846197	-0.000642953
598	598	0.599	0.08463	-0.000642919
599	599	0.6	0.0846779	-0.00068047
600	600	0.601	0.0846191	-0.000611359
601	601	0.602	0.0846836	-0.000665551
602	602	0.603	0.0846921	-0.00066379
603	603	0.604	0.0847353	-0.000696632
604	604	0.605	0.0847137	-0.000664801
605	605	0.606	0.0846441	-0.00058485
606	606	0.607	0.084696	-0.000626562
607	607	0.608	0.084587	-0.000507242
608	608	0.609	0.0847316	-0.000641631
609	609	0.61	0.0847796	-0.00067939
610	610	0.611	0.0848003	-0.000689864
611	611	0.612	0.0846478	-0.000527102
612	612	0.613	0.0847556	-0.000624677
613	613	0.614	0.0846959	-0.00055477
614	614	0.615	0.0846216	-0.000470258
615	615	0.616	0.0845949	-0.000433354
616	616	0.617	0.0846983	-0.000526557
617	617	0.618	0.084711	-0.000529085
618	618	0.619	0.0848515	-0.000659473
619	619	0.62	0.0847602	-0.000558003
620	620	0.621	0.0848061	-0.000593666
621	621	0.622	0.0847238	-0.000501234
622	622	0.623	0.0848609	-0.000628156
623	623	0.624	0.0848116	-0.000568795
624	624	0.625	0.0848599	-0.000606951
625	625	0.626	0.0848518	-0.000588724
626	626	0.627	0.0848803	-0.000607106
627	627	0.628	0.0848608	-0.00057747
628	628	0.629	0.0848265	-0.000533076
629	629	0.63	0.0848597	-0.000556134
630	630	0.631	0.08486	-0.000546336
631	631	0.632	0.0847598	-0.000436147
632	632	0.633	0.0847794	-0.000445597
633	633	0.634	0.0847962	-0.000452381
634	634	0.635	0.0848677	-0.000513829
635	635	0.636	0.0849361	-0.000572161
636	636	0.637	0.0849236	-0.000549609
637	637	0.638	0.0848523	-0.000468213
638	638	0.639	0.0848167	-0.000422586
639	639	0.64	0.0848671	-0.000462915
640	640	0.641	0.0849234	-0.000509251
641	641	0.642	0.0849166	-0.000492447
642	642	0.643	0.085055	-0.000620762
643	643	0.644	0.0850269	-0.000582725
644	644	0.645	0.0850082	-0.000553982
645	645	0.646	0.084937	-0.000472812
646	646	0.647	0.0848395	-0.000365248
647	647	0.648	0.0848489	-0.000364687
648	648	0.649	0.0848643	-0.000370097
649	649	0.65	0.0848563	-0.00035216
650	650	0.651	0.0849473	-0.000433176
651	651	0.652	0.0849374	-0.000413297
652	652	0.653	0.0849629	-0.000428854
653	653	0.654	0.084912	-0.000368037
654	654	0.655	0.0848772	-0.00032322
655	655	0.656	0.0849816	-0.000417694
656	656	0.657	0.0848584	-0.000284625
657	657	0.658	0.0849872	-0.000403496
658	658	0.659	0.0849611	-0.000367401
659	659	0.66	0.0851053	-0.000501723
660	660	0.661	0.0850124	-0.000398862
661	661	0.662	0.085038	-0.000414535
662	662	0.663	0.0849904	-0.00035704
663	663	0.664	0.0849471	-0.00030388
664	664	0.665	0.0849701	-0.00031703
665	665	0.666	0.085042	-0.000379044
666	666	0.667	0.0850821	-0.000409172
667	667	0.668	0.0850448	-0.000362029
668	668	0.669	0.0850591	-0.000366499
669	669	0.67	0.0850965	-0.000394031
670	670	0.671	0.0850008	-0.000288462
671	671	0.672	0.085	-0.000277739
672	672	0.673	0.0850196	-0.000287505
673	673	0.674	0.085071	-0.000329026
674	674	0.675	0.0851028	-0.000350989
675	675	0.676	0.0851692	-0.000407574
676	676	0.677	0.0852405	-0.000468988
677	677	0.678	0.0850503	-0.000268962
678	678	0.679	0.0850978	-0.000306688
679	679	0.68	0.0850444	-0.000243484
680	680	0.681	0.0850216	-0.000210826
681	681	0.682	0.0851259	-0.000305291
682	682	0.683	0.0850282	-0.000197792
683	683	0.684	0.0851264	-0.000286225
684	684	0.685	0.0851573	-0.000307312
685	685	0.686	0.0851222	-0.000262417
686	686	0.687	0.0852282	-0.000358545
687	687	0.688	0.085149	-0.00026956
688	688	0.689	0.08509	-0.000200837
689	689	0.69	0.0851094	-0.000210403
690	690	0.691	0.0852008	-0.000292035
691	691	0.692	0.0851686	-0.000250109
692	692	0.693	0.0852208	-0.000292495
693	693	0.694	0.0853059	-0.000367862
694	694	0.695	0.0852391	-0.000291243
695	695	0.696	0.085186	-0.000228398
696	696	0.697	0.0851194	-0.000152027
697	697	0.698	0.0851485	-0.00017138
698	698	0.699	0.0851793	-0.000192449
699	699	0.7	0.0852321	-0.00023549
700	700	0.701	0.0852183	-0.000212017
701	701	0.702	0.0852226	-0.000206558
702	702	0.703	0.0852632	-0.00023741
703	703	0.704	0.0852119	-0.000176368
704	704	0.705	0.0851657	-0.000120443
705	705	0.706	0.0852414	-0.000186469
706	706	0.707	0.0852926	-0.000227968
707	707	0.708	0.0852269	-0.000152536
708	708	0.709	0.0853632	-0.00027915
709	709	0.71	0.0853942	-0.000300441
710	710	0.711	0.0853009	-0.000197387
711	711	0.712	0.085235	-0.000121817
712	712	0.713	0.0853476	-0.000224768
713	713	0.714	0.085185	-5.24e-05
714	714	0.715	0.0851888	-4.65e-05
715	715	0.716	0.0852325	-8.05e-05
716	716	0.717	0.0853002	-0.000138555
717	717	0.718	0.085333	-0.000161695
718	718	0.719	0.0853162	-0.000135287
719	719	0.72	0.0853475	-0.000156905
720	720	0.721	0.0853028	-0.000102526
721	721	0.722	0.0853278	-0.000117875
722	722	0.723	0.0853443	-0.00012469
723	723	0.724	0.0853261	-9.68e-05
724	724	0.725	0.085399	-0.000160097
725	725	0.726	0.0854417	-0.000193167
726	726	0.727	0.0854737	-0.00021545
727	727	0.728	0.0854545	-0.000186612
728	728	0.729	0.0853359	-5.84e-05
729	729	0.73	0.0853696	-8.25e-05
730	730	0.731	0.0853364	-3.96e-05
731	731	0.732	0.0853069	-4.54e-07
732	732	0.733	0.0852427	7.33e-05
733	733	0.734	0.0854109	-8.52e-05
734	734	0.735	0.0855097	-0.000174402
735	735	0.736	0.0853612	-1.63e-05
736	736	0.737	0.0854003	-4.58e-05
737	737	0.738	0.0853949	-3.08e-05
738	738	0.739	0.0853757	-2e-06
739	739	0.74	0.0854118	-2.85e-05
740	740	0.741	0.0854595	-6.65e-05
741	741	0.742	0.0854525	-4.99e-05
742	742	0.743	0.0855892	-0.000177037
743	743	0.744	0.085553	-0.000131289
744	744	0.745	0.0855529	-0.000121547
745	745	0.746	0.0855388	-9.78e-05
746	746	0.747	0.085456	-5.47e-06
747	747	0.748	0.0854794	-1.93e-05
748	748	0.749	0.0854339	3.58e-05
749	749	0.75	0.0854367	4.25e-05
750	750	0.751	0.0855008	-1.2e-05
751	751	0.752	0.0855232	-2.48e-05
752	752	0.753	0.0855854	-7.75e-05
753	753	0.754	0.0855623	-4.48e-05
754	754	0.755	0.0854536	7.35e-05
755	755	0.756	0.085455	8.17e-05
756	756	0.757	0.0854646	8.16e-05
757	757	0.758	0.0855692	-1.34e-05
758	758	0.759	0.0855863	-2.1e-05
759	759	0.76	0.085654	-7.91e-05
760	760	0.761	0.085562	2.25e-05
761	761	0.762	0.0855736	2.04e-05
762	762	0.763	0.0855172	8.64e-05
763	763	0.764	0.0854784	0.000134692
764	764	0.765	0.0854801	0.000142522
765	765	0.766	0.0855442	8.79e-05
766	766	0.767	0.0855823	5.93e-05
767	767	0.768	0.0856059	4.53e-05
768	768	0.769	0.0856045	5.62e-05
769	769	0.77	0.0856249	4.54e-05
770	770	0.771	0.0856515	2.83e-05
771	771	0.772	0.0855458	0.000143439
772	772	0.773	0.0856328	6.6e-05
773	773	0.774	0.0856265	8.18e-05
774	774	0.775	0.0857298	-1.2e-05
775	775	0.776	0.0856923	3.51e-05
776	776	0.777	0.0856775	5.93e-05
777	777	0.778	0.0856758	7.06e-05
778	778	0.779	0.085677	7.89e-05
779	779	0.78	0.0856028	0.000162519
780	780	0.781	0.0856554	0.000119479
781	781	0.782	0.0856743	0.000110043
782	782	0.783	0.0856939	0.0001
783	783	0.784	0.0857136	8.97e-05
784	784	0.785	0.0857283	8.45e-05
785	785	0.786	0.0857454	7.69e-05
786	786	0.787	0.0857631	6.86e-05
787	787	0.788	0.0856841	0.000157177
788	788	0.789	0.0856836	0.000167132
789	789	0.79	0.085773	8.73e-05
790	790	0.791	0.0858109	5.88e-05
791	791	0.792	0.0857566	0.00012259
792	792	0.793	0.0857839	0.000104681
793	793	0.794	0.0857258	0.000172237
794	794	0.795	0.0857453	0.000162291
795	795	0.796	0.0857265	0.000190468
796	796	0.797	0.0856801	0.00024634
797	797	0.798	0.0856162	0.000319725
798	798	0.799	0.0857603	0.000185082
799	799	0.8	0.0857475	0.000207337
800	800	0.801	0.0857593	0.000204998
801	801	0.802	0.0858296	0.000144171
802	802	0.803	0.0856861	0.00029706
803	803	0.804	0.0859009	9.18e-05
804	804	0.805	0.085813	0.000189083
805	805	0.806	0.0857155	0.000295973
806	806	0.807	0.0857568	0.00026413
807	807	0.808	0.085881	0.000149345
808	808	0.809	0.0859537	8.61e-05
809	809	0.81	0.0858342	0.000215007
810	810	0.811	0.0858441	0.000214575
811	811	0.812	0.0858215	0.00024657
812	812	0.813	0.0859031	0.000174454
813	813	0.814	0.0858178	0.000269136
814	814	0.815	0.0857773	0.000319057
815	815	0.816	0.0858824	0.00022339
816	816	0.817	0.0858835	0.000231731
817	817	0.818	0.0858483	0.000276287
818	818	0.819	0.0858145	0.000319479
819	819	0.82	0.0857734	0.000370052
820	820	0.821	0.0858985	0.000254324
821	821	0.822	0.0859179	0.000244333
822	822	0.823	0.0858357	0.000335986
823	823	0.824	0.0859655	0.00021558
824	824	0.825	0.0860233	0.000167113
825	825	0.826	0.0860079	0.000191968
826	826	0.827	0.0859685	0.000240763
827	827	0.828	0.085972	0.000246634
828	828	0.829	0.0858686	0.000359473
829	829	0.83	0.0858885	0.000348903
830	830	0.831	0.0859438	0.00030301
831	831	0.832	0.0859481	0.000308141
832	832	0.833	0.0859221	0.000343467
833	833	0.834	0.0859656	0.000309323
834	834	0.835	0.0859427	0.00034161
835	835	0.836	0.0859939	0.00029981
836	836	0.837	0.0859064	0.000396708
837	837	0.838	0.086002	0.000310414
838	838	0.839	0.0860005	0.000321301
839	839	0.84	0.0859514	0.000379826
840	840	0.841	0.0861266	0.000213976
841	841	0.842	0.086081	0.000268932
842	842	0.843	0.0860977	0.000261584
843	843	0.844	0.0860772	0.000291441
844	844	0.845	0.0859731	0.000404956
845	845	0.846	0.0860256	0.000361749
846	846	0.847	0.0859598	0.000436915
847	847	0.848	0.0859487	0.0004574
848	848	0.849	0.08601	0.00040542
849	849	0.85	0.0860592	0.00036557
850	850	0.851	0.086079	0.000355106
851	851	0.852	0.0861195	0.000323961
852	852	0.853	0.0860951	0.000357691
853	853	0.854	0.0860028	0.000459386
854	854	0.855	0.0859452	0.000526293
855	855	0.856	0.0860179	0.000462927
856	856	0.857	0.0860307	0.000459502
857	857	0.858	0.0860213	0.000478198
858	858	0.859	0.0861925	0.000316364
859	859	0.86	0.0861642	0.000354048
860	860	0.861	0.0861894	0.000338121
861	861	0.862	0.0861411	0.000395732
862	862	0.863	0.0860938	0.000452403
863	863	0.864	0.086006	0.000549466
864	864	0.865	0.0860651	0.000499698
865	865	0.866	0.0861224	0.000451749
866	866	0.867	0.086186	0.000397469
867	867	0.868	0.0862097	0.000383076
868	868	0.869	0.0861749	0.000427204
869	869	0.87	0.0862285	0.00038291
870	870	0.871	0.0860606	0.000560157
871	871	0.872	0.086161	0.00046906
872	872	0.873	0.0862074	0.000431916
873	873	0.874	0.0862437	0.000404928
874	874	0.875	0.0862954	0.000362568
875	875	0.876	0.0863117	0.000355598
876	876	0.877	0.086226	0.00045056
877	877	0.878	0.0862102	0.000475619
878	878	0.879	0.0861454	0.000549784
879	879	0.88	0.086119	0.000585428
880	880	0.881	0.0860471	0.000666647
881	881	0.882	0.08618	0.000543072
882	882	0.883	0.0862601	0.000472203
883	883	0.884	0.0863187	0.000422957
884	884	0.885	0.0862876	0.000463355
885	885	0.886	0.0862579	0.000502283
886	886	0.887	0.086213	0.000556464
887	887	0.888	0.0862681	0.000510711
888	888	0.889	0.0862173	0.000570732
889	889	0.89	0.086244	0.000553348
890	890	0.891	0.0863822	0.00042439
891	891	0.892	0.0864175	0.000398357
892	892	0.893	0.0863651	0.000460051
893	893	0.894	0.0862998	0.000534658
894	894	0.895	0.0862646	0.000579073
895	895	0.896	0.0862586	0.000594366
896	896	0.897	0.0862103	0.000651958
897	897	0.898	0.0862868	0.000584663
898	898	0.899	0.0862482	0.000632581
899	899	0.9	0.0862894	0.000600601
900	900	0.901	0.0863646	0.000534661
901	901	0.902	0.0862706	0.000637949
902	902	0.903	0.0862739	0.000643913
903	903	0.904	0.0863677	0.000559348
904	904	0.905	0.0863076	0.000628696
905	905	0.906	0.0863101	0.000635448
906	906	0.907	0.086348	0.000606823
907	907	0.908	0.0864521	0.000511963
908	908	0.909	0.0864915	0.00048183
909	909	0.91	0.0864906	0.000491972
910	910	0.911	0.0864099	0.000581906
911	911	0.912	0.0863522	0.00064884
912	912	0.913	0.0863203	0.000689997
913	913	0.914	0.086386	0.000633503
914	914	0.915	0.0863638	0.000664977
915	915	0.916	0.0863949	0.000643042
916	916	0.917	0.0864866	0.000560615
917	917	0.918	0.086494	0.000562447
918	918	0.919	0.0863813	0.000684417
919	919	0.92	0.086406	0.000668858
920	920	0.921	0.0863738	0.00071037
921	921	0.922	0.0863693	0.00072407
922	922	0.923	0.0864479	0.000654724
923	923	0.924	0.0864211	0.000690701
924	924	0.925	0.0864848	0.000636173
925	925	0.926	0.0864576	0.00067266
926	926	0.927	0.0864339	0.000705584
927	927	0.928	0.0864274	0.000721245
928	928	0.929	0.0864677	0.000690164
929	929	0.93	0.0863755	0.000791583
930	930	0.931	0.0863554	0.000820954
931	931	0.932	0.0864492	0.000736313
932	932	0.933	0.0864914	0.000703363
933	933	0.934	0.0865913	0.000612629
934	934	0.935	0.0864793	0.000733825
935	935	0.936	0.0864232	0.000799136
936	936	0.937	0.0865083	0.000723259
937	937	0.938	0.0864825	0.000758251
938	938	0.939	0.0865004	0.000749511
939	939	0.94	0.0865204	0.000738713
940	940	0.941	0.0865646	0.000703717
941	941	0.942	0.0865298	0.000747765
942	942	0.943	0.0866586	0.000628137
943	943	0.944	0.0865933	0.000702582
944	944	0.945	0.0865106	0.000794453
945	945	0.946	0.0865436	0.000770722
946	946	0.947	0.0864594	0.0008641
947	947	0.948	0.0864784	0.000854238
948	948	0.949	0.086584	0.00075786
949	949	0.95	0.0866472	0.000703843
950	950	0.951	0.0866432	0.00071701
951	951	0.952	0.0865429	0.000826484
952	952	0.953	0.0865355	0.000843035
953	953	0.954	0.0865639	0.000823812
954	954	0.955	0.0865426	0.00085428
955	955	0.956	0.0867043	0.000701773
956	956	0.957	0.0866183	0.00079689
957	957	0.958	0.086603	0.000821366
958	958	0.959	0.0867083	0.0007253
959	959	0.96	0.086594	0.00084872
960	960	0.961	0.0866013	0.000850543
961	961	0.962	0.0866513	0.000809707
962	962	0.963	0.0865603	0.000909955
963	963	0.964	0.0865603	0.000919049
964	964	0.965	0.0866129	0.000875631
965	965	0.966	0.0866328	0.000864929
966	966	0.967	0.0866702	0.00083661
967	967	0.968	0.0866181	0.000897845
968	968	0.969	0.0866717	0.000853466
969	969	0.97	0.0866071	0.000927193
970	970	0.971	0.0866567	0.000886764
971	971	0.972	0.0867029	0.00084964
972	972	0.973	0.0866804	0.000881282
973	973	0.974	0.0866908	0.000880118
974	974	0.975	0.0867308	0.000849258
975	975	0.976	0.0867608	0.00082835
976	976	0.977	0.0867278	0.000870517
977	977	0.978	0.0866865	0.000920909
978	978	0.979	0.0866524	0.000964149
979	979	0.98	0.0867367	0.000889014
980	980	0.981	0.0866932	0.000941646
981	981	0.982	0.086766	0.000877942
982	982	0.983	0.0867982	0.000854877
983	983	0.984	0.0867945	0.000867683
984	984	0.985	0.0867989	0.000872412
985	985	0.986	0.0867154	0.000965119
986	986	0.987	0.0867663	0.0009233
987	987	0.988	0.0867425	0.00095618
988	988	0.989	0.0867705	0.000937345
989	989	0.99	0.0868367	0.000880302
990	990	0.991	0.0869137	0.000812419
991	991	0.992	0.086879	0.000856155
992	992	0.993	0.0869096	0.000834692
993	993	0.994	0.0868682	0.00088523
994	994	0.995	0.0867708	0.000991759
995	995	0.996	0.0867413	0.0010303
996	996	0.997	0.0867752	0.00100553
997	997	0.998	0.0867597	0.00103013
998	998	0.999	0.086945	0.000853951
999	999	1	0.0868135	0.000994547
1000	1000	1.07475	0.0870587	0.00142573
1001	1001	1.1495	0.0875204	0.00163234
1002	1002	1.22425	0.0880101	0.00180325
1003	1003	1.299	0.0884539	0.0020124
1004	1004	1.37375	0.0889037	0.00220804
1005	1005	1.4485	0.0894038	0.00234597
1006	1006	1.52325	0.0898951	0.00248541
1007	1007	1.598	0.0903717	0.00263244
1008	1008	1.67275	0.0908733	0.00274733
1009	1009	1.7475	0.0914088	0.00282127
1010	1010	1.82225	0.092023	0.00280967
1011	1011	1.897	0.0926121	0.0028163
1012	1012	1.97175	0.0931923	0.00282509
1013	1013	2.0465	0.0937426	0.00285721
1014	1014	2.12125	0.094295	0.00288068
1015	1015	2.196	0.094897	0.00284808
1016	1016	2.27075	0.0954943	0.00281381
1017	1017	2.3455	0.0960475	0.00281741
1018	1018	2.42025	0.0965812	0.00283426
1019	1019	2.495	0.0971347	0.00282511
1020	1020	2.56975	0.097723	0.0027753
1021	1021	2.6445	0.0983353	0.0026954
1022	1022	2.71925	0.098892	0.0026653
1023	1023	2.794	0.0994336	0.00264443
1024	1024	2.86875	0.0999607	0.00263247
1025	1025	2.9435	0.1005	0.00260209
1026	1026	3.01825	0.101071	0.00253556
1027	1027	3.093	0.101603	0.00250215
1028	1028	3.16775	0.102104	0.00249423
1029	1029	3.2425	0.102641	0.00244389
1030	1030	3.31725	0.10321	0.00235811
1031	1031	3.392	0.10384	0.00220525
1032	1032	3.46675	0.104415	0.00210208
1033	1033	3.5415	0.104941	0.00204224
1034	1034	3.61625	0.105464	0.00198183
1035	1035	3.691	0.106011	0.00189212
1036	1036	3.76575	0.106564	0.00179091
1037	1037	3.8405	0.107108	0.00169408
1038	1038	3.91525	0.107616	0.0016288
1039	1039	3.99	0.108099	0.00158355
1040	1040	4.06475	0.108579	0.00153662
1041	1041	4.1395	0.10907	0.00147487
1042	1042	4.21425	0.109586	0.00138296
1043	1043	4.289	0.110075	0.00131329
1044	1044	4.36375	0.110556	0.00124846
1045	1045	4.4385	0.111041	0.00117435
1046	1046	4.51325	0.111494	0.00112842
1047	1047	4.588	0.111971	0.00105397
1048	1048	4.66275	0.11241	0.00101311
1049	1049	4.7375	0.112833	0.000984874
1050	1050	4.81225	0.113241	0.000967261
1051	1051	4.887	0.113642	0.000953077
1052	1052	4.96175	0.11408	0.000897275
1053	1053	5.0365	0.114487	0.000869256
1054	1054	5.11125	0.114911	0.000819593
1055	1055	5.186	0.115289	0.000812874
1056	1056	5.26075	0.115639	0.000829659
1057	1057	5.3355	0.116056	0.000776252
1058	1058	5.41025	0.116496	0.000696337
1059	1059	5.485	0.116909	0.000640187
1060	1060	5.55975	0.117299	0.000602906
1061	1061	5.6345	0.117688	0.000563211
1062	1062	5.70925	0.118083	0.00051477
1063	1063	5.784	0.11849	0.000449456
1064	1064	5.85875	0.118863	0.000416364
1065	1065	5.9335	0.119218	0.000397285
1066	1066	6.00825	0.119568	0.000379648
1067	1067	6.083	0.119909	0.000368216
1068	1068	6.15775	0.120303	0.000299968
1069	1069	6.2325	0.120629	0.000297898
1070	1070	6.30725	0.120939	0.000307091
1071	1071	6.382	0.12125	0.000313295
1072	1072	6.45675	0.121588	0.000289439
1073	1073	6.5315	0.121955	0.00023371
1074	1074	6.60625	0.122316	0.00018046
1075	1075	6.681	0.122661	0.00014093
1076	1076	6.75575	0.122993	0.000111074
1077	1077	6.8305	0.123323	8.06e-05
1078	1078	6.90525	0.123692	7.75e-06
1079	1079	6.98	0.124024	-3.07e-05
1080	1080	7.05475	0.124323	-3.8e-05
1081	1081	7.1295	0.124613	-3.94e-05
1082	1082	7.20425	0.124906	-4.62e-05
1083	1083	7.279	0.125227	-8.46e-05
1084	1084	7.35375	0.125543	-0.00011944
1085	1085	7.4285	0.125807	-0.000105352
1086	1086	7.50325	0.12606	-8.31e-05
1087	1087	7.578	0.126312	-6.21e-05
1088	1088	7.65275	0.126587	-6.58e-05
1089	1089	7.7275	0.12691	-0.000120305
1090	1090	7.80225	0.127201	-0.000145898
1091	1091	7.877	0.127482	-0.000162763
1092	1092	7.95175	0.12775	-0.000169658
1093	1093	8.0265	0.128022	-0.000182644
1094	1094	8.10125	0.128318	-0.000221906
1095	1095	8.176	0.128592	-0.000241968
1096	1096	8.25075	0.128852	-0.000249962
1097	1097	8.3255	0.129113	-0.00026068
1098	1098	8.40025	0.129389	-0.000288725
1099	1099	8.475	0.129688	-0.000341858
1100	1100	8.54975	0.129986	-0.000395927
1101	1101	8.6245	0.130242	-0.000409813
1102	1102	8.69925	0.130512	-0.00044026
1103	1103	8.774	0.130755	-0.000445518
1104	1104	8.84875	0.131016	-0.000471485
1105	1105	8.9235	0.131256	-0.000477848
1106	1106	8.99825	0.131492	-0.000481521
1107	1107	9.073	0.131683	-0.000442909
1108	1108	9.14775	0.131879	-0.000410508
1109	1109	9.2225	0.132092	-0.00039751
1110	1110	9.29725	0.132339	-0.000421023
1111	1111	9.372	0.132539	-0.000397997
1112	1112	9.44675	0.132719	-0.000357843
1113	1113	9.5215	0.132904	-0.000323584
1114	1114	9.59625	0.133133	-0.000334884
1115	1115	9.671	0.133358	-0.000345412
1116	1116	9.74575	0.133584	-0.000357587
1117	1117	9.8205	0.133787	-0.000348215
1118	1118	9.89525	0.133972	-0.000322353
1119	1119	9.97	0.134189	-0.000331058
1120	1120	10.0448	0.134435	-0.000369366
1121	1121	10.1195	0.134661	-0.000390272
1122	1122	10.1943	0.134843	-0.000368031
1123	1123	10.269	0.135005	-0.000327993
1124	1124	10.3438	0.135193	-0.000314797
1125	1125	10.4185	0.135421	-0.000343362
1126	1126	10.4932	0.135657	-0.000382023
1127	1127	10.568	0.135848	-0.000376975
1128	1128	10.6427	0.136018	-0.000351525
1129	1129	10.7175	0.136179	-0.000318783
1130	1130	10.7922	0.136384	-0.000332099
1131	1131	10.867	0.136643	-0.000400241
1132	1132	10.9417	0.136847	-0.000415851
1133	1133	11.0165	0.137047	-0.000427306
1134	1134	11.0913	0.137196	-0.000389792
1135	1135	11.166	0.137364	-0.00037324
1136	1136	11.2408	0.137563	-0.000387888
1137	1137	11.3155	0.137717	-0.000359536
1138	1138	11.3903	0.137833	-0.000294354
1139	1139	11.465	0.137978	-0.000259086
1140	1140	11.5398	0.138148	-0.000250011
1141	1141	11.6145	0.138352	-0.000277095
1142	1142	11.6892	0.138538	-0.000286686
1143	1143	11.764	0.138699	-0.000272908
1144	1144	11.8387	0.138839	-0.000238932
1145	1145	11.9135	0.138997	-0.000223613
1146	1146	11.9882	0.13924	-0.000295383
1147	1147	12.063	0.13944	-0.000325597
1148	1148	12.1377	0.139634	-0.000350134
1149	1149	12.2125	0.139779	-0.00032656
1150	1150	12.2872	0.139938	-0.000319363
1151	1151	12.362	0.14009	-0.000305408
1152	1152	12.4368	0.140266	-0.00031597
1153	1153	12.5115	0.140412	-0.000298258
1154	1154	12.5863	0.140556	-0.000279649
1155	1155	12.661	0.140688	-0.000249828
1156	1156	12.7358	0.140837	-0.000238072
1157	1157	12.8105	0.141022	-0.000263575
1158	1158	12.8853	0.141198	-0.000281447
1159	1159	12.96	0.141331	-0.000256651
1160	1160	13.0347	0.141469	-0.000238036
1161	1161	13.1095	0.141617	-0.000230183
1162	1162	13.1842	0.14177	-0.000229569
1163	1163	13.259	0.141911	-0.000216525
1164	1164	13.3337	0.142031	-0.000183624
1165	1165	13.4085	0.142136	-0.000136268
1166	1166	13.4832	0.142279	-0.000128603
1167	1167	13.558	0.142453	-0.000152215
1168	1168	13.6327	0.142643	-0.000193612
1169	1169	13.7075	0.1428	-0.000202657
1170	1170	13.7823	0.14294	-0.000194342
1171	1171	13.857	0.143086	-0.00019446
1172	1172	13.9318	0.143248	-0.000210683
1173	1173	14.0065	0.143411	-0.000228701
1174	1174	14.0813	0.143526	-0.000199586
1175	1175	14.156	0.143636	-0.00016687
1176	1176	14.2308	0.143758	-0.000145824
1177	1177	14.3055	0.143887	-0.000133495
1178	1178	14.3802	0.144066	-0.000172425
1179	1179	14.455	0.144194	-0.000159815
1180	1180	14.5297	0.144317	-0.000143658
1181	1181	14.6045	0.144402	-9.04e-05
1182	1182	14.6792	0.144509	-6e-05
1183	1183	14.754	0.144688	-0.000101621
1184	1184	14.8287	0.144832	-0.000109095
1185	1185	14.9035	0.144982	-0.000123341
1186	1186	14.9782	0.14511	-0.000117215
1187	1187	15.053	0.145258	-0.000131348
1188	1188	15.1278	0.145406	-0.000145111
1189	1189	15.2025	0.145547	-0.00015355
1190	1190	15.2773	0.145661	-0.00013575
1191	1191	15.352	0.145769	-0.000112708
1192	1192	15.4268	0.14588	-9.34e-05
1193	1193	15.5015	0.14606	-0.000142709
1194	1194	15.5763	0.146258	-0.000211489
1195	1195	15.651	0.146417	-0.000242518
1196	1196	15.7257	0.146535	-0.000232839
1197	1197	15.8005	0.146641	-0.000211125
1198	1198	15.8752	0.14674	-0.000183734
1199	1199	15.95	0.14687	-0.000187547
1200	1200	16.0247	0.146963	-0.000155167
1201	1201	16.0995	0.147046	-0.000113052
1202	1202	16.1742	0.147148	-9.08e-05
1203	1203	16.249	0.147275	-9.36e-05
1204	1204	16.3237	0.147435	-0.000130322
1205	1205	16.3985	0.14759	-0.000163099
1206	1206	16.4732	0.147687	-0.000138313
1207	1207	16.548	0.147795	-0.000125058
1208	1208	16.6227	0.147898	-0.000107053
1209	1209	16.6975	0.148047	-0.000135992
1210	1210	16.7722	0.148182	-0.000151541
1211	1211	16.847	0.148284	-0.000134024
1212	1212	16.9217	0.14837	-0.00010148
1213	1213	16.9965	0.148462	-7.56e-05
1214	1214	17.0713	0.148577	-7.3e-05
1215	1215	17.146	0.148674	-5.26e-05
1216	1216	17.2208	0.148747	-9.04e-06
1217	1217	17.2955	0.148801	5.31e-05
1218	1218	17.3703	0.148861	0.000108324
1219	1219	17.445	0.148982	0.000102066
1220	1220	17.5198	0.149152	4.69e-05
1221	1221	17.5945	0.149274	3.91e-05
1222	1222	17.6693	0.149384	4.32e-05
1223	1223	17.744	0.149509	3.04e-05
1224	1224	17.8188	0.149655	-2.3e-06
1225	1225	17.8935	0.149811	-4.64e-05
1226	1226	17.9683	0.14993	-5.34e-05
1227	1227	18.043	0.150025	-3.72e-05
1228	1228	18.1178	0.150116	-1.82e-05
1229	1229	18.1925	0.150195	1.33e-05
1230	1230	18.2673	0.150339	-2.04e-05
1231	1231	18.342	0.150438	-1.07e-05
1232	1232	18.4167	0.150502	3.43e-05
1233	1233	18.4915	0.150576	6.9e-05
1234	1234	18.5662	0.150619	0.000134443
1235	1235	18.641	0.150726	0.000135365
1236	1236	18.7157	0.150838	0.000130752
1237	1237	18.7905	0.150932	0.000142995
1238	1238	18.8652	0.151024	0.000157862
1239	1239	18.94	0.151133	0.000154567
1240	1240	19.0147	0.151266	0.000127106
1241	1241	19.0895	0.151422	7.73e-05
1242	1242	19.1642	0.151529	7.44e-05
1243	1243	19.239	0.151609	9.93e-05
1244	1244	19.3137	0.151694	0.000118549
1245	1245	19.3885	0.151777	0.000139163
1246	1246	19.4632	0.151918	0.000101186
1247	1247	19.538	0.152033	8.91e-05
1248	1248	19.6127	0.152127	9.86e-05
1249	1249	19.6875	0.152209	0.000118086
1250	1250	19.7623	0.152277	0.000152052
1251	1251	19.837	0.152401	0.000130199
1252	1252	19.9118	0.152489	0.000142727
1253	1253	19.9865	0.152578	0.000155293
1254	1254	20.0613	0.15267	0.000162996
1255	1255	20.136	0.152808	0.00012552
1256	1256	20.2108	0.152963	7.03e-05
1257	1257	20.2855	0.153113	1.99e-05
1258	1258	20.3603	0.15323	2.13e-06
1259	1259	20.435	0.153317	1.36e-05
1260	1260	20.5098	0.153385	4.44e-05
1261	1261	20.5845	0.153505	2.27e-05
1262	1262	20.6593	0.153639	-1.39e-05
1263	1263	20.734	0.153723	-4.69e-07
1264	1264	20.8088	0.153801	1.89e-05
1265	1265	20.8835	0.153876	4.05e-05
1266	1266	20.9583	0.153972	4.12e-05
1267	1267	21.033	0.154106	3.82e-06
1268	1268	21.1077	0.154192	1.36e-05
1269	1269	21.1825	0.15425	5.14e-05
1270	1270	21.2572	0.154306	9.02e-05
1271	1271	21.332	0.154382	0.000109183
1272	1272	21.4067	0.154525	6.15e-05
1273	1273	21.4815	0.15464	4.12e-05
1274	1274	21.5562	0.154751	2.37e-05
1275	1275	21.631	0.154785	8.33e-05
1276	1276	21.7057	0.154828	0.000133936
1277	1277	21.7805	0.15491	0.000145499
1278	1278	21.8552	0.155018	0.000130734
1279	1279	21.93	0.15508	0.000161967
1280	1280	22.0047	0.155141	0.000193377
1281	1281	22.0795	0.155211	0.00021494
1282	1282	22.1542	0.155298	0.000219836
1283	1283	22.229	0.155423	0.000186963
1284	1284	22.3037	0.155523	0.000178028
1285	1285	22.3785	0.1556	0.000192579
1286	1286	22.4533	0.15568	0.00020357
1287	1287	22.528	0.155767	0.000206981
1288	1288	22.6028	0.155889	0.000175759
1289	1289	22.6775	0.155985	0.000169587
1290	1290	22.7523	0.156069	0.000175885
1291	1291	22.827	0.156164	0.000170464
1292	1292	22.9018	0.156252	0.000171066
1293	1293	22.9765	0.156415	9.78e-05
1294	1294	23.0513	0.1565	0.000101743
1295	1295	23.126	0.156582	0.000107798
1296	1296	23.2008	0.156635	0.000144082
1297	1297	23.2755	0.156668	0.000199061
1298	1298	23.3503	0.156759	0.000196098
1299	1299	23.425	0.156889	0.000153685
1300	1300	23.4998	0.15697	0.000159582
1301	1301	23.5745	0.157035	0.000182159
1302	1302	23.6493	0.157115	0.000188949
1303	1303	23.724	0.157214	0.000176998
1304	1304	23.7987	0.157342	0.000135548
1305	1305	23.8735	0.157414	0.000149716
1306	1306	23.9482	0.157466	0.000184249
1307	1307	24.023	0.157537	0.000198828
1308	1308	24.0977	0.157618	0.000203275
1309	1309	24.1725	0.157759	0.000148346
1310	1310	24.2472	0.157826	0.000166665
1311	1311	24.322	0.157869	0.00020836
1312	1312	24.3967	0.157912	0.000250781
1313	1313	24.4715	0.157965	0.000282257
1314	1314	24.5462	0.158073	0.000258922
1315	1315	24.621	0.15817	0.000245687
1316	1316	24.6957	0.158251	0.00024892
1317	1317	24.7705	0.15832	0.000263575
1318	1318	24.8452	0.158421	0.000245942
1319	1319	24.92	0.158579	0.000171881
1320	1320	24.9947	0.158717	0.000116616
1321	1321	25.0695	0.1588	0.000117149
1322	1322	25.1443	0.158859	0.000140462
1323	1323	25.219	0.158895	0.00018762
1324	1324	25.2938	0.158988	0.000177246
1325	1325	25.3685	0.159073	0.000173696
1326	1326	25.4433	0.159147	0.000182515
1327	1327	25.518	0.159192	0.000218537
1328	1328	25.5928	0.159262	0.00023083
1329	1329	25.6675	0.159363	0.000211603
1330	1330	25.7423	0.159519	0.000136301
1331	1331	25.817	0.159622	0.000114206
1332	1332	25.8918	0.159726	9.12e-05
1333	1333	25.9665	0.159768	0.000130631
1334	1334	26.0413	0.159852	0.000127452
1335	1335	26.116	0.159971	8.81e-05
1336	1336	26.1908	0.160068	7.19e-05
1337	1337	26.2655	0.160133	8.69e-05
1338	1338	26.3403	0.160177	0.000123031
1339	1339	26.415	0.160234	0.000145269
1340	1340	26.4897	0.160339	0.000119705
1341	1341	26.5645	0.160436	0.000102625
1342	1342	26.6392	0.160506	0.000111167
1343	1343	26.714	0.160568	0.000128667
1344	1344	26.7887	0.16061	0.000164971
1345	1345	26.8635	0.160729	0.000125358
1346	1346	26.9382	0.160825	0.00010721
1347	1347	27.013	0.160895	0.000115925
1348	1348	27.0877	0.160952	0.000136698
1349	1349	27.1625	0.161016	0.000150821
1350	1350	27.2372	0.16109	0.000155196
1351	1351	27.312	0.16121	0.000112277
1352	1352	27.3867	0.161279	0.000120978
1353	1353	27.4615	0.161323	0.000154854
1354	1354	27.5362	0.161375	0.000180211
1355	1355	27.611	0.161432	0.000199615
1356	1356	27.6857	0.161547	0.000162159
1357	1357	27.7605	0.161607	0.00017875
1358	1358	27.8353	0.161655	0.000207762
1359	1359	27.91	0.161698	0.000240694
1360	1360	27.9848	0.161764	0.000251399
1361	1361	28.0595	0.161879	0.000212277
1362	1362	28.1343	0.161975	0.000192005
1363	1363	28.209	0.162033	0.000210407
1364	1364	28.2838	0.162077	0.000242236
1365	1365	28.3585	0.162136	0.000257815
1366	1366	28.4333	0.162242	0.000228224
1367	1367	28.508	0.162328	0.000216609
1368	1368	28.5828	0.162411	0.000208825
1369	1369	28.6575	0.162478	0.000216896
1370	1370	28.7323	0.162581	0.000188572
1371	1371	28.807	0.162695	0.00014933
1372	1372	28.8818	0.162827	9.18e-05
1373	1373	28.9565	0.162905	8.88e-05
1374	1374	29.0313	0.162984	8.41e-05
1375	1375	29.106	0.163041	0.000101145
1376	1376	29.1807	0.163146	6.93e-05
1377	1377	29.2555	0.163269	2.09e-05
1378	1378	29.3302	0.163359	4.65e-06
1379	1379	29.405	0.163404	3.26e-05
1380	1380	29.4797	0.163454	5.67e-05
1381	1381	29.5545	0.163501	8.23e-05
1382	1382	29.6292	0.163602	5.49e-05
1383	1383	29.704	0.163698	3.15e-05
1384	1384	29.7787	0.16378	2.29e-05
1385	1385	29.8535	0.163831	4.47e-05
1386	1386	29.9282	0.163906	4.24e-05
1387	1387	30.003	0.163992	2.91e-05
1388	1388	30.0777	0.164085	7.84e-06
1389	1389	30.1525	0.164131	3.44e-05
1390	1390	30.2272	0.164153	8.39e-05
1391	1391	30.302	0.164169	0.000140104
1392	1392	30.3768	0.164251	0.000130367
1393	1393	30.4515	0.164339	0.000113356
1394	1394	30.5263	0.164405	0.000119063
1395	1395	30.601	0.164447	0.000148523
1396	1396	30.6758	0.164494	0.000173002
1397	1397	30.7505	0.164566	0.000172088
1398	1398	30.8253	0.164673	0.000136698
1399	1399	30.9	0.164735	0.000144947
1400	1400	30.9748	0.164778	0.000172926
1401	1401	31.0495	0.164811	0.000211262
1402	1402	31.1243	0.16485	0.00024282
1403	1403	31.199	0.164952	0.000211262
1404	1404	31.2738	0.165005	0.000228626
1405	1405	31.3485	0.165081	0.000222174
1406	1406	31.4233	0.165155	0.000218346
1407	1407	31.498	0.165245	0.000198779
1408	1408	31.5728	0.165372	0.000141436
1409	1409	31.6475	0.165466	0.000117456
1410	1410	31.7222	0.165512	0.000141232
1411	1411	31.797	0.165534	0.000188558
1412	1412	31.8717	0.165593	0.000198998
1413	1413	31.9465	0.165663	0.000198289
1414	1414	32.0213	0.165764	0.000166014
1415	1415	32.096	0.165832	0.000166905
1416	1416	32.1707	0.165892	0.000176281
1417	1417	32.2455	0.165938	0.000198808
1418	1418	32.3203	0.166016	0.000189321
1419	1419	32.395	0.166122	0.000152652
1420	1420	32.4697	0.166196	0.000146596
1421	1421	32.5445	0.166254	0.000157292
1422	1422	32.6193	0.166338	0.000141525
1423	1423	32.694	0.166427	0.00012063
1424	1424	32.7687	0.16655	6.56e-05
1425	1425	32.8435	0.166627	5.66e-05
1426	1426	32.9183	0.166664	8.69e-05
1427	1427	32.993	0.166687	0.000131992
1428	1428	33.0677	0.166757	0.000129192
1429	1429	33.1425	0.166859	9.47e-05
1430	1430	33.2173	0.166928	9.28e-05
1431	1431	33.292	0.166966	0.000122441
1432	1432	33.3667	0.167016	0.000139354
1433	1433	33.4415	0.167047	0.0001753
1434	1434	33.5163	0.167147	0.000142162
1435	1435	33.591	0.167251	0.000105653
1436	1436	33.6657	0.167327	9.61e-05
1437	1437	33.7405	0.167366	0.000123653
1438	1438	33.8153	0.167432	0.000123989
1439	1439	33.89	0.167491	0.000131079
1440	1440	33.9647	0.1676	8.9e-05
1441	1441	34.0395	0.167677	7.78e-05
1442	1442	34.1143	0.167726	9.49e-05
1443	1443	34.189	0.167755	0.000131919
1444	1444	34.2637	0.167817	0.000136062
1445	1445	34.3385	0.167904	0.000114089
1446	1446	34.4132	0.167976	0.000108376
1447	1447	34.488	0.168027	0.000123147
1448	1448	34.5628	0.168076	0.000138915
1449	1449	34.6375	0.16813	0.000150619
1450	1450	34.7122	0.168225	0.000120621
1451	1451	34.787	0.168332	7.94e-05
1452	1452	34.8618	0.168411	6.55e-05
1453	1453	34.9365	0.168462	7.91e-05
1454	1454	35.0112	0.168528	7.74e-05
1455	1455	35.086	0.168619	5.17e-05
1456	1456	35.1608	0.168716	1.9e-05
1457	1457	35.2355	0.168765	3.49e-05
1458	1458	35.3102	0.168797	6.75e-05
1459	1459	35.385	0.16886	6.82e-05
1460	1460	35.4598	0.168923	6.95e-05
1461	1461	35.5345	0.169011	4.61e-05
1462	1462	35.6092	0.169034	8.7e-05
1463	1463	35.684	0.169051	0.000133701
1464	1464	35.7588	0.169091	0.000158299
1465	1465	35.8335	0.169165	0.00014789
1466	1466	35.9082	0.169296	7.98e-05
1467	1467	35.983	0.169379	6.12e-05
1468	1468	36.0578	0.169436	6.76e-05
1469	1469	36.1325	0.169496	7.01e-05
1470	1470	36.2072	0.169561	6.88e-05
1471	1471	36.282	0.169676	1.7e-05
1472	1472	36.3568	0.169765	-8.7e-06
1473	1473	36.4315	0.169818	1.55e-06
1474	1474	36.5062	0.169853	2.89e-05
1475	1475	36.581	0.169906	3.87e-05
1476	1476	36.6558	0.169987	2.01e-05
1477	1477	36.7305	0.170089	-1.88e-05
1478	1478	36.8052	0.170162	-2.93e-05
1479	1479	36.88	0.170242	-4.69e-05
1480	1480	36.9548	0.170285	-2.78e-05
1481	1481	37.0295	0.170355	-3.48e-05
1482	1482	37.1043	0.170403	-2.12e-05
1483	1483	37.179	0.170402	4.24e-05
1484	1484	37.2537	0.170383	0.00012325
1485	1485	37.3285	0.170368	0.000199996
1486	1486	37.4033	0.170389	0.000241075
1487	1487	37.478	0.170485	0.000205931
1488	1488	37.5527	0.170551	0.000201371
1489	1489	37.6275	0.170619	0.000195004
1490	1490	37.7023	0.170688	0.000187696
1491	1491	37.777	0.170764	0.000172666
1492	1492	37.8517	0.170886	0.000112471
1493	1493	37.9265	0.170975	8.41e-05
1494	1494	38.0013	0.171057	6.38e-05
1495	1495	38.076	0.171099	8.23e-05
1496	1496	38.1507	0.171157	8.57e-05
1497	1497	38.2255	0.171231	7.2e-05
1498	1498	38.3003	0.171286	7.79e-05
1499	1499	38.375	0.17129	0.000134346
1500	1500	38.4497	0.171291	0.000193668
1501	1501	38.5245	0.171331	0.000214808
1502	1502	38.5993	0.171442	0.000164486
1503	1503	38.674	0.171585	8.13e-05
1504	1504	38.7487	0.171674	5.21e-05
1505	1505	38.8235	0.171739	4.73e-05
1506	1506	38.8983	0.171777	6.97e-05
1507	1507	38.973	0.171822	8.41e-05
1508	1508	39.0477	0.171905	6.09e-05
1509	1509	39.1225	0.171949	7.72e-05
1510	1510	39.1973	0.171981	0.000104968
1511	1511	39.272	0.171985	0.00016079
1512	1512	39.3467	0.17199	0.000214601
1513	1513	39.4215	0.172073	0.000191407
1514	1514	39.4963	0.172119	0.000204153
1515	1515	39.571	0.17215	0.00023236
1516	1516	39.6457	0.172181	0.000261233
1517	1517	39.7205	0.172227	0.000274401
1518	1518	39.7952	0.172299	0.000261181
1519	1519	39.87	0.172396	0.000223056
1520	1520	39.9448	0.172451	0.000226747
1521	1521	40.0195	0.1725	0.000236501
1522	1522	40.0942	0.172572	0.000223623
1523	1523	40.169	0.172685	0.00016849
1524	1524	40.2438	0.172782	0.000129973
1525	1525	40.3185	0.172834	0.000136421
1526	1526	40.3932	0.172847	0.000181812
1527	1527	40.468	0.172866	0.000221324
1528	1528	40.5428	0.172918	0.000227628
1529	1529	40.6175	0.172976	0.000228023
1530	1530	40.6922	0.173052	0.000209686
1531	1531	40.767	0.173112	0.000207596
1532	1532	40.8418	0.173209	0.000168674
1533	1533	40.9165	0.173309	0.000126519
1534	1534	40.9912	0.173449	4.36e-05
1535	1535	41.066	0.173552	-1.21e-06
1536	1536	41.1408	0.173643	-3.56e-05
1537	1537	41.2155	0.173702	-3.66e-05
1538	1538	41.2902	0.173725	-2.34e-06
1539	1539	41.365	0.173757	2.27e-05
1540	1540	41.4398	0.173784	5.33e-05
1541	1541	41.5145	0.173765	0.000129237
1542	1542	41.5892	0.173769	0.00018256
1543	1543	41.664	0.173783	0.000225231
1544	1544	41.7388	0.173853	0.000211872
1545	1545	41.8135	0.173929	0.000193208
1546	1546	41.8882	0.173982	0.00019624
1547	1547	41.963	0.17402	0.000215245
1548	1548	42.0378	0.17408	0.000211971
1549	1549	42.1125	0.174158	0.000190768
1550	1550	42.1872	0.174288	0.000116836
1551	1551	42.262	0.174345	0.000115903
1552	1552	42.3368	0.174403	0.000114716
1553	1553	42.4115	0.174463	0.000110052
1554	1554	42.4863	0.174539	9.05e-05
1555	1555	42.561	0.174646	3.97e-05
1556	1556	42.6357	0.174704	3.7e-05
1557	1557	42.7105	0.17474	5.73e-05
1558	1558	42.7853	0.174761	9.19e-05
1559	1559	42.86	0.174788	0.000120569
1560	1560	42.9347	0.174893	7.12e-05
1561	1561	43.0095	0.174975	4.53e-05
1562	1562	43.0843	0.175033	4.22e-05
1563	1563	43.159	0.175094	3.71e-05
1564	1564	43.2337	0.175157	2.87e-05
1565	1565	43.3085	0.17526	-1.82e-05
1566	1566	43.3833	0.175352	-5.51e-05
1567	1567	43.458	0.175406	-5.37e-05
1568	1568	43.5327	0.175441	-3.43e-05
1569	1569	43.6075	0.175483	-2.16e-05
1570	1570	43.6823	0.175493	2.37e-05
1571	1571	43.757	0.175531	4.09e-05
1572	1572	43.8317	0.175529	9.71e-05
1573	1573	43.9065	0.175512	0.000168476
1574	1574	43.9813	0.175521	0.000213991
1575	1575	44.056	0.175576	0.000213809
1576	1576	44.1307	0.175677	0.000166852
1577	1577	44.2055	0.17577	0.00012897
1578	1578	44.2803	0.175834	0.000118813
1579	1579	44.355	0.175886	0.000121485
1580	1580	44.4297	0.175962	9.9e-05
1581	1581	44.5045	0.176054	6.17e-05
1582	1582	44.5793	0.176139	3.06e-05
1583	1583	44.654	0.176171	5.27e-05
1584	1584	44.7287	0.176199	7.83e-05
1585	1585	44.8035	0.176238	9.28e-05
1586	1586	44.8783	0.17631	7.43e-05
1587	1587	44.953	0.176369	6.95e-05
1588	1588	45.0277	0.176448	4.39e-05
1589	1589	45.1025	0.176475	7e-05
1590	1590	45.1772	0.176544	5.47e-05
1591	1591	45.252	0.176612	4e-05
1592	1592	45.3268	0.176679	2.65e-05
1593	1593	45.4015	0.176693	6.54e-05
1594	1594	45.4762	0.176711	0.000100776
1595	1595	45.551	0.1767	0.000164309
1596	1596	45.6258	0.176744	0.000173721
1597	1597	45.7005	0.176823	0.000147466
1598	1598	45.7752	0.176891	0.00013214
1599	1599	45.85	0.176936	0.000140113
1600	1600	45.9248	0.176968	0.000160866
1601	1601	45.9995	0.177029	0.000152927
1602	1602	46.0742	0.17711	0.000123993
1603	1603	46.149	0.177179	0.000107758
1604	1604	46.2238	0.177211	0.000127528
1605	1605	46.2985	0.177265	0.000125808
1606	1606	46.3732	0.177299	0.000144343
1607	1607	46.448	0.177421	7.52e-05
1608	1608	46.5228	0.177538	9.94e-06
1609	1609	46.5975	0.177611	-1.13e-05
1610	1610	46.6722	0.177657	-5.08e-06
1611	1611	46.747	0.177711	-6.87e-06
1612	1612	46.8218	0.177783	-2.77e-05
1613	1613	46.8965	0.177862	-5.48e-05
1614	1614	46.9712	0.177884	-2.5e-05
1615	1615	47.046	0.17791	8.97e-07
1616	1616	47.1208	0.177927	3.55e-05
1617	1617	47.1955	0.177955	5.93e-05
1618	1618	47.2702	0.178037	2.82e-05
1619	1619	47.345	0.178074	4.31e-05
1620	1620	47.4198	0.178111	5.66e-05
1621	1621	47.4945	0.178144	7.48e-05
1622	1622	47.5692	0.178201	6.91e-05
1623	1623	47.644	0.178279	4.24e-05
1624	1624	47.7188	0.178322	5.07e-05
1625	1625	47.7935	0.17835	7.37e-05
1626	1626	47.8683	0.178383	9.17e-05
1627	1627	47.943	0.178416	0.000108918
1628	1628	48.0177	0.178505	7.08e-05
1629	1629	48.0925	0.178579	4.71e-05
1630	1630	48.1673	0.178618	5.95e-05
1631	1631	48.242	0.178609	0.000118874
1632	1632	48.3167	0.178637	0.00014078
1633	1633	48.3915	0.178692	0.000136737
1634	1634	48.4663	0.178753	0.000126152
1635	1635	48.541	0.178797	0.000131933
1636	1636	48.6157	0.178815	0.000164972
1637	1637	48.6905	0.178855	0.000174988
1638	1638	48.7653	0.178908	0.000171787
1639	1639	48.84	0.179008	0.000121953
1640	1640	48.9147	0.179088	9.23e-05
1641	1641	48.9895	0.179115	0.000114428
1642	1642	49.0643	0.179172	0.000107863
1643	1643	49.139	0.17923	9.95e-05
1644	1644	49.2137	0.179353	2.6e-05
1645	1645	49.2885	0.179417	1.17e-05
1646	1646	49.3633	0.179465	1.35e-05
1647	1647	49.438	0.179484	4.32e-05
1648	1648	49.5127	0.179486	9.13e-05
1649	1649	49.5875	0.179535	9.13e-05
1650	1650	49.6623	0.179591	8.44e-05
1651	1651	49.737	0.179619	0.000105848
1652	1652	49.8117	0.179652	0.000122064
1653	1653	49.8865	0.179678	0.000145532
1654	1654	49.9613	0.179771	0.000100934
1655	1655	50.036	0.179858	6.36e-05
1656	1656	50.1107	0.179929	4.14e-05
1657	1657	50.1855	0.179976	4.27e-05
1658	1658	50.2603	0.180018	5.01e-05
1659	1659	50.335	0.180074	4.22e-05
1660	1660	50.4098	0.180169	-3.92e-06
1661	1661	50.4845	0.180204	1e-05
1662	1662	50.5592	0.180221	4.1e-05
1663	1663	50.634	0.180265	4.62e-05
1664	1664	50.7088	0.180288	7.1e-05
1665	1665	50.7835	0.18036	4.74e-05
1666	1666	50.8582	0.18042	3.63e-05
1667	1667	50.933	0.180461	4.27e-05
1668	1668	51.0078	0.180486	6.68e-05
1669	1669	51.0825	0.180543	5.74e-05
1670	1670	51.1572	0.180614	3.39e-05
1671	1671	51.232	0.180678	1.8e-05
1672	1672	51.3068	0.180735	8.98e-06
1673	1673	51.3815	0.180767	2.52e-05
1674	1674	51.4562	0.180796	4.35e-05
1675	1675	51.531	0.180891	-3.08e-06
1676	1676	51.6058	0.180994	-5.84e-05
1677	1677	51.6805	0.181046	-6.34e-05
1678	1678	51.7552	0.181085	-5.47e-05
1679	1679	51.83	0.181087	-8.87e-06
1680	1680	51.9048	0.18113	-4.41e-06
1681	1681	51.9795	0.181177	-4.63e-06
1682	1682	52.0542	0.181195	2.48e-05
1683	1683	52.129	0.181213	5.37e-05
1684	1684	52.2038	0.181263	5.14e-05
1685	1685	52.2785	0.181322	3.97e-05
1686	1686	52.3532	0.181426	-1.76e-05
1687	1687	52.428	0.181498	-4.22e-05
1688	1688	52.5028	0.181517	-1.49e-05
1689	1689	52.5775	0.181543	5.6e-06
1690	1690	52.6522	0.181587	8.5e-06
1691	1691	52.727	0.181656	-1.3e-05
1692	1692	52.8018	0.181686	3.57e-06
1693	1693	52.8765	0.181684	5.23e-05
1694	1694	52.9512	0.181686	9.62e-05
1695	1695	53.026	0.181716	0.000113277
1696	1696	53.1007	0.181801	7.45e-05
1697	1697	53.1755	0.181877	4.46e-05
1698	1698	53.2503	0.181953	1.53e-05
1699	1699	53.325	0.181961	5.31e-05
1700	1700	53.3997	0.181957	0.000103254
1701	1701	53.4745	0.181982	0.000124436
1702	1702	53.5493	0.182036	0.000117034
1703	1703	53.624	0.182081	0.000118135
1704	1704	53.6987	0.182089	0.000155402
1705	1705	53.7735	0.182109	0.000181396
1706	1706	53.8483	0.182153	0.000182831
1707	1707	53.923	0.182263	0.00011892
1708	1708	53.9977	0.182338	9e-05
1709	1709	54.0725	0.182403	7.05e-05
1710	1710	54.1473	0.18244	7.88e-05
1711	1711	54.222	0.182492	7.21e-05
1712	1712	54.2967	0.182592	1.82e-05
1713	1713	54.3715	0.182651	4.5e-06
1714	1714	54.4463	0.182685	1.6e-05
1715	1715	54.521	0.182703	4.34e-05
1716	1716	54.5957	0.182755	3.65e-05
1717	1717	54.6705	0.182852	-1.55e-05
1718	1718	54.7453	0.182916	-3.46e-05
1719	1719	54.82	0.182952	-2.48e-05
1720	1720	54.8947	0.182986	-1.48e-05
1721	1721	54.9695	0.183012	4.65e-06
1722	1722	55.0443	0.183075	-1.34e-05
1723	1723	55.119	0.183156	-4.99e-05
1724	1724	55.1937	0.183201	-4.95e-05
1725	1725	55.2685	0.183236	-4.04e-05
1726	1726	55.3433	0.183264	-2.35e-05
1727	1727	55.418	0.183339	-5.35e-05
1728	1728	55.4927	0.183424	-9.41e-05
1729	1729	55.5675	0.183468	-9.43e-05
1730	1730	55.6423	0.183479	-6.05e-05
1731	1731	55.717	0.183485	-2.17e-05
1732	1732	55.7918	0.18352	-1.24e-05
1733	1733	55.8665	0.183592	-4.03e-05
1734	1734	55.9412	0.18362	-2.45e-05
1735	1735	56.016	0.183625	1.52e-05
1736	1736	56.0908	0.183626	5.77e-05
1737	1737	56.1655	0.183587	0.000140744
1738	1738	56.2402	0.183647	0.000124541
1739	1739	56.315	0.18368	0.000136166
1740	1740	56.3898	0.183703	0.000156909
1741	1741	56.4645	0.183738	0.000165438
1742	1742	56.5392	0.183805	0.00014271
1743	1743	56.614	0.183892	9.9e-05
1744	1744	56.6888	0.184008	2.7e-05
1745	1745	56.7635	0.184062	1.65e-05
1746	1746	56.8382	0.18408	4.17e-05
1747	1747	56.913	0.184096	6.96e-05
1748	1748	56.9878	0.184132	7.68e-05
1749	1749	57.0625	0.184214	3.8e-05
1750	1750	57.1372	0.184252	4.38e-05
1751	1751	57.212	0.184275	6.37e-05
1752	1752	57.2868	0.184287	9.53e-05
1753	1753	57.3615	0.184354	7.1e-05
1754	1754	57.4362	0.184448	1.95e-05
1755	1755	57.511	0.184524	-1.25e-05
1756	1756	57.5858	0.184571	-1.69e-05
1757	1757	57.6605	0.184615	-1.81e-05
1758	1758	57.7352	0.184646	-6.26e-06
1759	1759	57.81	0.184694	-1.11e-05
1760	1760	57.8848	0.184733	-8.01e-06
1761	1761	57.9595	0.184751	1.7e-05
1762	1762	58.0342	0.184749	6.15e-05
1763	1763	58.109	0.184761	9.23e-05
1764	1764	58.1838	0.184812	8.38e-05
1765	1765	58.2585	0.184885	5.38e-05
1766	1766	58.3332	0.184918	6.25e-05
1767	1767	58.408	0.184952	7.14e-05
1768	1768	58.4827	0.184975	9.06e-05
1769	1769	58.5575	0.185012	9.57e-05
1770	1770	58.6323	0.185074	7.59e-05
1771	1771	58.707	0.185079	0.000113154
1772	1772	58.7817	0.18507	0.000164557
1773	1773	58.8565	0.185052	0.000224012
1774	1774	58.9313	0.185072	0.000246363
1775	1775	59.006	0.185146	0.000214255
1776	1776	59.0807	0.185188	0.000214118
1777	1777	59.1555	0.185192	0.000252409
1778	1778	59.2303	0.185193	0.000292997
1779	1779	59.305	0.185224	0.000303176
1780	1780	59.3797	0.18529	0.000279127
1781	1781	59.4545	0.185346	0.000264831
1782	1782	59.5293	0.185391	0.000261732
1783	1783	59.604	0.185423	0.000270474
1784	1784	59.6787	0.185496	0.000239189
1785	1785	59.7535	0.185593	0.000183757
1786	1786	59.8283	0.185706	0.000111946
1787	1787	59.903	0.185755	0.000104329
1788	1788	59.9777	0.185806	9.51e-05
1789	1789	60.0525	0.185852	9.03e-05
1790	1790	60.1273	0.185902	8.09e-05
1791	1791	60.202	0.185972	5.23e-05
1792	1792	60.2767	0.186017	4.82e-05
1793	1793	60.3515	0.186023	8.34e-05
1794	1794	60.4263	0.186034	0.000112836
1795	1795	60.501	0.186047	0.000141251
1796	1796	60.5757	0.186141	8.8e-05
1797	1797	60.6505	0.186166	0.000103456
1798	1798	60.7253	0.186206	0.000104046
1799	1799	60.8	0.186216	0.000134629
1800	1800	60.8747	0.186263	0.000128762
1801	1801	60.9495	0.18634	9.18e-05
1802	1802	61.0243	0.186407	6.55e-05
1803	1803	61.099	0.186432	8.17e-05
1804	1804	61.1738	0.186414	0.000140115
1805	1805	61.2485	0.186391	0.000202941
1806	1806	61.3232	0.186381	0.000253266
1807	1807	61.398	0.186412	0.000262719
1808	1808	61.4728	0.186423	0.000291871
1809	1809	61.5475	0.186377	0.000377819
1810	1810	61.6222	0.186396	0.000398741
1811	1811	61.697	0.186474	0.00036094
1812	1812	61.7718	0.186576	0.00029924
1813	1813	61.8465	0.186652	0.00026286
1814	1814	61.9212	0.186673	0.00028213
1815	1815	61.996	0.186722	0.000272977
1816	1816	62.0708	0.186773	0.00026185
1817	1817	62.1455	0.186876	0.000198594
1818	1818	62.2202	0.186934	0.000180388
1819	1819	62.295	0.186981	0.000172685
1820	1820	62.3698	0.187013	0.000181006
1821	1821	62.4445	0.18705	0.0001834
1822	1822	62.5192	0.187163	0.00010957
1823	1823	62.594	0.187217	9.52e-05
1824	1824	62.6688	0.187231	0.000120989
1825	1825	62.7435	0.187242	0.00014951
1826	1826	62.8182	0.187276	0.00015413
1827	1827	62.893	0.187388	8.13e-05
1828	1828	62.9678	0.187509	-3.47e-07
1829	1829	63.0425	0.187575	-2.7e-05
1830	1830	63.1172	0.187611	-2.44e-05
1831	1831	63.192	0.187632	-5.57e-06
1832	1832	63.2668	0.18767	-4.42e-06
1833	1833	63.3415	0.187729	-2.53e-05
1834	1834	63.4162	0.187752	-8.84e-06
1835	1835	63.491	0.187766	1.61e-05
1836	1836	63.5658	0.187767	5.39e-05
1837	1837	63.6405	0.18779	6.99e-05
1838	1838	63.7152	0.187861	3.77e-05
1839	1839	63.79	0.187888	4.94e-05
1840	1840	63.8647	0.187915	6.11e-05
1841	1841	63.9395	0.187929	8.51e-05
1842	1842	64.0143	0.187972	8.13e-05
1843	1843	64.089	0.188066	2.49e-05
1844	1844	64.1637	0.188114	1.57e-05
1845	1845	64.2385	0.188131	3.7e-05
1846	1846	64.3132	0.18814	6.63e-05
1847	1847	64.388	0.188168	7.7e-05
1848	1848	64.4628	0.188233	5e-05
1849	1849	64.5375	0.188268	5.34e-05
1850	1850	64.6123	0.18828	7.98e-05
1851	1851	64.687	0.188259	0.000138011
1852	1852	64.7617	0.188269	0.000166094
1853	1853	64.8365	0.188308	0.000165456
1854	1854	64.9112	0.188379	0.000132419
1855	1855	64.986	0.188395	0.000154185
1856	1856	65.0608	0.188422	0.000165754
1857	1857	65.1355	0.188425	0.0002004
1858	1858	65.2103	0.188457	0.000206349
1859	1859	65.285	0.188533	0.000167225
1860	1860	65.3597	0.188588	0.000150005
1861	1861	65.4345	0.188642	0.000133862
1862	1862	65.5092	0.188677	0.000136297
1863	1863	65.584	0.18871	0.000141286
1864	1864	65.6588	0.188787	0.000101228
1865	1865	65.7335	0.188845	8.1e-05
1866	1866	65.8083	0.188872	9.1e-05
1867	1867	65.883	0.188895	0.000106122
1868	1868	65.9577	0.188914	0.000123726
1869	1869	66.0325	0.188951	0.00012456
1870	1870	66.1072	0.188995	0.000117846
1871	1871	66.182	0.188998	0.000151886
1872	1872	66.2568	0.188952	0.000234605
1873	1873	66.3315	0.188954	0.000269403
1874	1874	66.4063	0.188998	0.000262929
1875	1875	66.481	0.189093	0.00020501
1876	1876	66.5557	0.189148	0.000187219
1877	1877	66.6305	0.189206	0.000165257
1878	1878	66.7053	0.189253	0.000155924
1879	1879	66.78	0.18931	0.000135046
1880	1880	66.8548	0.189399	8.27e-05
1881	1881	66.9295	0.189436	8.3e-05
1882	1882	67.0042	0.189449	0.000106011
1883	1883	67.079	0.189452	0.000140449
1884	1884	67.1537	0.189466	0.000162693
1885	1885	67.2285	0.189521	0.00014444
1886	1886	67.3033	0.189571	0.000131116
1887	1887	67.378	0.189608	0.000129749
1888	1888	67.4528	0.189646	0.00012851
1889	1889	67.5275	0.18968	0.000130802
1890	1890	67.6022	0.189767	8.02e-05
1891	1891	67.677	0.189815	6.87e-05
1892	1892	67.7517	0.189828	9.19e-05
1893	1893	67.8265	0.189817	0.000138766
1894	1894	67.9013	0.189838	0.000153406
1895	1895	67.976	0.189895	0.000132703
1896	1896	68.0508	0.189976	8.79e-05
1897	1897	68.1255	0.190017	8.28e-05
1898	1898	68.2002	0.190033	0.0001026
1899	1899	68.275	0.190053	0.000118392
1900	1900	68.3497	0.190102	0.000105591
1901	1901	68.4245	0.190187	5.69e-05
1902	1902	68.4993	0.190217	6.26e-05
1903	1903	68.574	0.190219	9.6e-05
1904	1904	68.6488	0.190223	0.000127138
1905	1905	68.7235	0.190231	0.000154715
1906	1906	68.7982	0.190318	0.000103899
1907	1907	68.873	0.190362	9.51e-05
1908	1908	68.9477	0.190385	0.000107432
1909	1909	69.0225	0.190386	0.000142056
1910	1910	69.0973	0.190384	0.000179737
1911	1911	69.172	0.190455	0.000144501
1912	1912	69.2467	0.190544	9.07e-05
1913	1913	69.3215	0.190577	9.24e-05
1914	1914	69.3962	0.190611	9.35e-05
1915	1915	69.471	0.19064	0.000100265
1916	1916	69.5458	0.19071	6.53e-05
1917	1917	69.6205	0.190782	2.86e-05
1918	1918	69.6953	0.190815	2.99e-05
1919	1919	69.77	0.190831	4.94e-05
1920	1920	69.8447	0.190854	6.18e-05
1921	1921	69.9195	0.190919	3.11e-05
1922	1922	69.9942	0.191013	-2.81e-05
1923	1923	70.069	0.191038	-1.76e-05
1924	1924	70.1438	0.191051	3.46e-06
1925	1925	70.2185	0.191065	2.41e-05
1926	1926	70.2933	0.191079	4.52e-05
1927	1927	70.368	0.191136	2.33e-05
1928	1928	70.4427	0.191161	3.23e-05
1929	1929	70.5175	0.191147	8.15e-05
1930	1930	70.5922	0.191129	0.00013403
1931	1931	70.667	0.191141	0.000155678
1932	1932	70.7418	0.19122	0.000111258
1933	1933	70.8165	0.191272	9.41e-05
1934	1934	70.8913	0.1913	0.000100195
1935	1935	70.966	0.191328	0.000107202
1936	1936	71.0407	0.191354	0.000114642
1937	1937	71.1155	0.191425	7.79e-05
1938	1938	71.1902	0.191501	3.62e-05
1939	1939	71.265	0.191506	6.58e-05
1940	1940	71.3398	0.191496	0.000109518
1941	1941	71.4145	0.191508	0.000131597
1942	1942	71.4893	0.191536	0.000137955
1943	1943	71.564	0.191593	0.000114826
1944	1944	71.6387	0.19162	0.00012138
1945	1945	71.7135	0.191619	0.000157113
1946	1946	71.7883	0.191651	0.000158579
1947	1947	71.863	0.191683	0.000160133
1948	1948	71.9378	0.191786	9.17e-05
1949	1949	72.0125	0.191831	8.04e-05
1950	1950	72.0872	0.191878	6.7e-05
1951	1951	72.162	0.191899	7.95e-05
1952	1952	72.2367	0.191925	8.67e-05
1953	1953	72.3115	0.192013	3.3e-05
1954	1954	72.3863	0.192079	-2.92e-07
1955	1955	72.461	0.192095	1.8e-05
1956	1956	72.5358	0.192118	2.81e-05
1957	1957	72.6105	0.192158	2.18e-05
1958	1958	72.6852	0.19222	-7.6e-06
1959	1959	72.76	0.192284	-3.74e-05
1960	1960	72.8347	0.192309	-2.93e-05
1961	1961	72.9095	0.192301	1.16e-05
1962	1962	72.9843	0.192308	3.83e-05
1963	1963	73.059	0.192332	4.69e-05
1964	1964	73.1338	0.192394	1.84e-05
1965	1965	73.2085	0.192406	3.98e-05
1966	1966	73.2832	0.192411	6.73e-05
1967	1967	73.358	0.19243	8.11e-05
1968	1968	73.4327	0.192472	7.27e-05
1969	1969	73.5075	0.192563	1.39e-05
1970	1970	73.5823	0.192599	1.12e-05
1971	1971	73.657	0.192644	-7.79e-07
1972	1972	73.7318	0.192659	1.68e-05
1973	1973	73.8065	0.192697	1.13e-05
1974	1974	73.8812	0.192761	-2.01e-05
1975	1975	73.956	0.192808	-3.39e-05
1976	1976	74.0307	0.192812	-5.17e-06
1977	1977	74.1055	0.192811	2.78e-05
1978	1978	74.1803	0.192823	4.9e-05
1979	1979	74.255	0.192852	5.27e-05
1980	1980	74.3298	0.192866	7.05e-05
1981	1981	74.4045	0.19285	0.000118803
1982	1982	74.4792	0.192849	0.000152789
1983	1983	74.554	0.19285	0.000184328
1984	1984	74.6288	0.192902	0.000164003
1985	1985	74.7035	0.192975	0.00012382
1986	1986	74.7783	0.192998	0.000132491
1987	1987	74.853	0.19303	0.000133004
1988	1988	74.9277	0.193051	0.000144153
1989	1989	75.0025	0.193105	0.000122457
1990	1990	75.0772	0.1932	5.98e-05
1991	1991	75.152	0.193235	5.7e-05
1992	1992	75.2268	0.193244	7.92e-05
1993	1993	75.3015	0.193229	0.000126517
1994	1994	75.3763	0.193228	0.0001592
1995	1995	75.451	0.193312	0.000107401
1996	1996	75.5257	0.193387	6.43e-05
1997	1997	75.6005	0.193437	4.6e-05
1998	1998	75.6752	0.193492	2.32e-05
[truncated: 3,001 more rows]

## Sheet: SI-f4.csv
	SI-f4a	sampleID	[DTNB] (µM)	mean obs k0 (s^-1)	mean obs k1 (s^-1)	mean obs k2 (s^-1)	mean obs k3 (s^-1)	std dev k0	std dev k1	std dev k2	std dev k3	Residue, rate	fit kop (s^-1)	fit kcl (s^-1)	fit kint (s^-1)	Residue, rate.1	fit Kop/cl	fit kint (s^-1).1	fit y-int
0	0	wild type VP35 IID	100	9.555109179	0.253135543	0.010422454	0.03070521	1.207656209	0.048413495	0.000114992	0.005267534	WT C307, k1	2.402938049	5.81755194	0.010630942	WT C275, k1	0.215369846	0.21537	6.65424
1	1	wild type VP35 IID	250	19.08990818	0.594852162	0.014128967	0.041985219	0.551853165	0.008118734	0.000210381	0.001073888	WT C326, k3	0.006225876	0.006225876	0.030281737	WT C247, k3	0.029608057	90.1062	0.374491
2	2	wild type VP35 IID	500	31.71445281	0.951451404	0.018673929	0.052857686	1.914248023	0.000468837	0.000243151	0.000660367
3	3	wild type VP35 IID	1000	52.06818634	1.350745769	0.024937419	0.067287653	1.305756845	0.017894421	0.000104676	0.00106361
4
5	SI-f4b	sampleID	[DTNB] (µM)	mean obs k1 (s^-1)	mean obs k2 (s^-1)	mean obs k3 (s^-1)	std dev k1	std dev k2	std dev k3	Residue, rate	fit kop (s^-1)	fit kcl (s^-1)	fit kint (s^-1)	Residue, rate	fit Kop/cl	fit kint (s^-1)	fit y-int
6	0	C275S VP35 IID	100	0.299260458	0.028314632	0.009030394	0.00228711	0.000252481	2.83E-05	C275S C307, k1	1.148127207	13.01810942	0.046968273	C275S C247, k2	0.005041365	0.005041365	0.026258843
7	1	C275S VP35 IID	500	0.696943838	0.039840867	0.017358544	0.004036719	0.000754594	4.15E-05	C275S C326, k3	0.026480086	123.4582212	0.574269308
8	2	C275S VP35 IID	1000	0.893324843	0.051285606	0.022536895	0.003313169	0.000817573	6.59E-05
9
10	SI-f4c	sampleID	[DTNB] (µM)	mean obs k0 (s^-1)	mean obs k1 (s^-1)	std dev k0	std dev k1	Residue, rate	Fit param 0	Fit Param 1	Fit Param 2
11	0	C247S/C275S VP35 IID	100	0.289996004	0.013172902	0.00900368	0.00039628	Parameter	fit Kop/cl	fit kint (s^-1)	fit y-int
12	1	C247S/C275S VP35 IID	500	0.654914007	0.017398071	0.121567978	0.001220498	C247S/C275S C307, k0	1.670220237	13.08531778	0.022101938
13	2	C247S/C275S VP35 IID	1000	1.028904092	0.023504668	0.066563511	0.001408361	Parameter	fit kop (s^-1)	fit kcl (s^-1)	fit kint (s^-1)
14	3							C247S/C275S C326, k1	0.000361895	0.03180423	0.011886654
15
16	SI-f4d	sampleID	[DTNB] (µM)	mean obs k3 (s^-1)	std dev k3	Residue, rate	fit kop (s^-1)	fit kcl (s^-1)	fit kint (s^-1)
17	0	C247S/C275S/C307S VP35 IID	100	0.00870741	0.00022087	C247S/C275S/C307S C326, k3	0.03149086	75.2850408	0.31368088
18	1	C247S/C275S/C307S VP35 IID	500	0.02221567	3.14E-05
19	2	C247S/C275S/C307S VP35 IID	1000	0.02480642	0.00023104

## Sheet: SI-f4a.csv
	Unnamed: 0	sampleID	[DTNB] (µM)	mean obs k0 (s^-1)	mean obs k1 (s^-1)	mean obs k2 (s^-1)	mean obs k3 (s^-1)	std dev k0	std dev k1	std dev k2	std dev k3	Residue, rate	fit kop (s^-1)	fit kcl (s^-1)	fit kint (s^-1)	Residue, rate.1	fit Kop/cl	fit kint (s^-1).1	fit y-int
0	0	wild type VP35 IID	100	9.55511	0.253136	0.0104225	0.0307052	1.20766	0.0484135	0.000114992	0.00526753	WT C307, k1	2.40294	5.81755	0.0106309	WT C275, k1	0.21537	0.21537	6.65424
1	1	wild type VP35 IID	250	19.0899	0.594852	0.014129	0.0419852	0.551853	0.00811873	0.000210381	0.00107389	WT C326, k3	0.00622588	0.00622588	0.0302817	WT C247, k3	0.0296081	90.1062	0.374491
2	2	wild type VP35 IID	500	31.7145	0.951451	0.0186739	0.0528577	1.91425	0.000468837	0.000243151	0.000660367
3	3	wild type VP35 IID	1000	52.0682	1.35075	0.0249374	0.0672877	1.30576	0.0178944	0.000104676	0.00106361

[truncated: 8 more sheets: SI-f4b.csv, SI-f4c.csv, SI-f4d.csv, SI-f5.csv, SI-f6.csv, SI-f7.csv, SI-f8.csv, SI-f9.csv]
